# Supplementary material for: A comprehensive survey of human polymorphisms at conserved splice dinucleotides and its evolutionary relationship with alternative splicing
Source: BMC Evol Biol. 2010 Apr 30;10:122. doi: 10.1186/1471-2148-10-122 (PMC2882926; doi:10.1186/1471-2148-10-122)
Supplement: Additional file 1 — Supplemental tables. Zip file containing the supplemental tables and their legends. [file 1471-2148-10-122-S1.ZIP]

Archive with 7 entries (7 files):
- AdditionalFiles/LegendAdTables.rtf
- AdditionalFiles/TableS1_altN.txt
- AdditionalFiles/TableS1_altY.txt
- AdditionalFiles/TableS1_conN.txt
- AdditionalFiles/TableS1_conY.txt
- AdditionalFiles/TableS2_a.txt
- AdditionalFiles/TableS2_b.txt
