# Supplementary material for: A comprehensive survey of human polymorphisms at conserved splice dinucleotides and its evolutionary relationship with alternative splicing
Source: BMC Evol Biol. 2010 Apr 30;10:122. doi: 10.1186/1471-2148-10-122 (PMC2882926; doi:10.1186/1471-2148-10-122)
Supplement: Additional file 1 — Supplemental tables. Zip file containing the supplemental tables and their legends. [file 1471-2148-10-122-S1.ZIP › AdditionalFiles/TableS1_altN.txt]

2861531	A/C	143827676	-	?	OneMap	validated=YES	HIT000001742.6	143827663	143827676	+	4	tg	False	chr1
11549708	A/G	225215826	+	0.17	OneMap	validated=YES	HIT000017651.3	225215826	225219485	+	1	GG	False	chr1
4604805	C/G	102251399	+	0.28	OneMap	validated=YES	HIT000264409.10	102249907	102251400	-	2	GC	False	chr10
10897187	C/T	61482955	+	?	OneMap	validated=YES	HIT000329386.6	61482946	61482955	+	4	at	False	chr11
3802809	C/T	124463607	+	0.3	OneMap	validated=YES	HIT000096812.9	124463606	124464914	+	2	CT	False	chr11
9668468	G/T	132124469	+	?	OneMap	validated=YES	HIT000094549.2	132124468	132124483	+	2	AG	False	chr12
8015259	C/G	99865091	+	0.45	OneMap	validated=YES	HIT000242001.6	99865090	99865113	+	2	CG	False	chr14
12452635	A/T	7415954	+	?	OneMap	validated=YES	HIT000265919.12	7415895	7415954	+	4	aa	False	chr17
11247990	C/G	1298536	+	0.43	OneMap	validated=YES	HIT000019108.4	1298535	1299186	+	2	tg	False	chr4
6853621	A/G	47182633	+	?	OneMap	validated=YES	HIT000339127.2	47182583	47182634	+	3	AT	False	chr4
6858737	C/T	47182634	+	?	OneMap	validated=YES	HIT000339127.2	47182583	47182634	+	4	AT	False	chr4
13436719	A/G	126902642	+	0.07	OneMap	validated=YES	HIT000248236.8	126902641	126917398	+	2	AA	False	chr5
10989048	C/T	102103283	+	?	OneMap	validated=YES	HIT000261223.19	102103274	102103283	+	4	aT	False	chr9
10856127	A/G	71288928	+	?	OneMap	validated=YES	HIT000011554.2	71288927	71288934	+	2	CG	False	chrX
10856127	A/G	71288928	+	?	OneMap	validated=YES	HIT000012831.2	71288927	71288936	+	2	CG	False	chrX
