# Supplementary material for: A comprehensive survey of human polymorphisms at conserved splice dinucleotides and its evolutionary relationship with alternative splicing
Source: BMC Evol Biol. 2010 Apr 30;10:122. doi: 10.1186/1471-2148-10-122 (PMC2882926; doi:10.1186/1471-2148-10-122)
Supplement: Additional file 1 — Supplemental tables. Zip file containing the supplemental tables and their legends. [file 1471-2148-10-122-S1.ZIP › AdditionalFiles/TableS1_altY.txt]

10158925	A/G	778766	+	?	OneMap	validated=YES	HIT000280251.7	778766	778819	+	1	GT	True	chr1
925524	A/G	46269296	+	0.55	OneMap	validated=YES	HIT000021374.23	46269295	46273757	+	2	CA	False	chr1
1805359	A/G	110005308	+	0.14	MultiMap	validated=YES	HIT000197035.7	110003256	110005309	+	3	AG	True	chr1
1805359	A/G	110005308	+	0.14	MultiMap	validated=YES	HIT000268739.8	110003256	110005309	+	3	AG	True	chr1
1805359	A/G	110005308	+	0.14	MultiMap	validated=YES	HIT000341034.6	110003256	110005309	+	3	AG	True	chr1
2861532	A/C	143827668	-	0	OneMap	validated=YES	HIT000030350.6	143827668	143827684	+	1	gt	True	chr1
2274955	A/G	178149813	+	0.13	OneMap	validated=YES	HIT000006478.10	178149813	178153209	+	1	GT	True	chr1
387111	C/T	195024497	-	?	OneMap	validated=YES	HIT000264217.5	195024152	195024497	+	4	AG	True	chr1
1257729	A/G	205587411	+	0.23	OneMap	validated=YES	HIT000282894.11	205587225	205587411	+	4	ag	True	chr1
10899795	A/C	43189103	+	0.49	OneMap	validated=YES	HIT000252628.3	43188226	43189103	+	4	TC	False	chr10
3898173	C/T	90656843	-	0.16	OneMap	validated=YES	HIT000057743.5	90656843	90658438	+	1	gt	True	chr10
12258286	G/T	118343820	+	0.12	OneMap	validated=YES	HIT000306542.5	118342044	118343820	+	4	AG	True	chr10
17174393	A/G	107729818	+	0.26	OneMap	validated=YES	HIT000218801.35	107729818	107730747	+	1	GT	True	chr11
17174393	A/G	107729818	+	0.26	OneMap	validated=YES	HIT000219362.62	107729818	107730747	+	1	GT	True	chr11
558814	C/T	124180424	-	0.48	OneMap	validated=YES	HIT000028295.3	124179955	124180425	+	3	ag	True	chr11
7297795	C/G	11352421	+	0.01	OneMap	validated=YES	HIT000093847.3	11351401	11352421	-	1	AC	True	chr12
7303111	A/G	50570541	+	0.2	OneMap	validated=YES	HIT000057815.6	50570541	50570634	+	1	GT	True	chr12
10774671	A/G	111841576	+	0.49	OneMap	validated=YES	HIT000300265.6	111839889	111841576	+	4	AG	True	chr12
10507402	C/G	30757378	+	0.04	OneMap	validated=YES	HIT000098561.8	30756899	30757378	+	4	AG	True	chr13
2478044	C/G	45823153	-	?	OneMap	validated=YES	HIT000041481.8	45823153	45827709	-	4	ct	True	chr13
1055459	A/G	59496996	-	0.5	OneMap	validated=YES	HIT000298025.4	59496995	59514815	+	2	gt	True	chr13
4778639	G/T	79387506	+	0.19	OneMap	validated=YES	HIT000028466.21	79385942	79387506	+	4	AT	False	chr15
1692729	A/T	20546077	-	0.44	OneMap	validated=YES	HIT000017441.7	20544346	20546078	-	2	AC	True	chr16
6503726	C/T	38538268	+	0.49	OneMap	validated=YES	HIT000090520.4	38538267	38538498	+	2	gt	True	chr17
3764365	A/G	68750086	+	0.01	OneMap	validated=YES	HIT000003203.5	68750086	68750629	+	1	GT	True	chr17
3764365	A/G	68750086	+	0.01	OneMap	validated=YES	HIT000032151.4	68750086	68750629	+	1	GT	True	chr17
41298712	A/G	76010599	+	0.06	OneMap	validated=YES	HIT000017406.3	76004217	76010600	+	3	AG	True	chr17
41298712	A/G	76010599	+	0.06	OneMap	validated=YES	HIT000021657.2	76004006	76010600	+	3	AG	True	chr17
41298712	A/G	76010599	+	0.06	OneMap	validated=YES	HIT000261464.3	76004217	76010600	+	3	AG	True	chr17
41298712	A/G	76010599	+	0.06	OneMap	validated=YES	HIT000297077.2	76004217	76010600	+	3	AG	True	chr17
632423	C/G	8799445	+	0.5	OneMap	validated=YES	HIT000015558.8	8797059	8799445	+	4	AG	True	chr18
8087600	A/G	38046326	+	0.14	OneMap	validated=YES	HIT000090485.2	38020726	38046326	+	4	AG	True	chr18
609290	C/T	15650140	-	0.13	OneMap	validated=YES	HIT000027083.4	15650139	15652052	+	2	GA	False	chr19
609290	C/T	15650140	-	0.13	OneMap	validated=YES	HIT000082470.4	15650139	15652052	+	2	GA	False	chr19
1982537	C/G	39955219	+	0.17	OneMap	validated=YES	HIT000097889.1	39955219	39955568	-	4	GT	False	chr19
3745936	A/T	46784655	-	0.48	OneMap	validated=YES	HIT000006876.8	46784064	46784655	+	4	CT	False	chr19
3745936	A/T	46784655	-	0.48	OneMap	validated=YES	HIT000035595.7	46784064	46784655	+	4	CT	False	chr19
3745936	A/T	46784655	-	0.48	OneMap	validated=YES	HIT000252130.7	46784064	46784655	+	4	CT	False	chr19
17049881	C/G	59105474	+	0.15	OneMap	validated=YES	HIT000012014.11	59103622	59105474	+	4	AG	True	chr2
13390932	C/T	176762657	+	0.34	OneMap	validated=YES	HIT000091533.5	176762656	176762781	+	2	GT	True	chr2
3931696	C/T	201790986	-	0.19	OneMap	validated=YES	HIT000220637.9	201790986	201791372	+	1	gt	True	chr2
10498064	A/T	219668323	+	0.09	OneMap	validated=YES	HIT000044994.13	219668322	219719645	-	3	CT	True	chr2
2304771	C/T	233908197	-	0.06	OneMap	validated=YES	HIT000056468.11	233908197	233908346	+	1	GT	True	chr2
2304771	C/T	233908197	-	0.06	OneMap	validated=YES	HIT000056474.8	233908197	233908346	+	1	GT	True	chr2
6122313	A/C	60915045	+	?	OneMap	validated=YES	HIT000072434.8	60914986	60915045	+	4	CC	False	chr20
6122314	A/G	60915110	+	?	OneMap	validated=YES	HIT000036539.8	60915051	60915110	+	4	CG	False	chr20
11910504	G/T	33066456	+	?	OneMap	validated=YES	HIT000093563.2	33066455	33091118	+	2	GT	True	chr21
17860193	A/G	33539981	+	0.04	OneMap	validated=YES	HIT000275335.6	33539981	33540892	+	1	GT	True	chr21
140436	G/T	17223301	-	?	OneMap	validated=YES	HIT000099374.4	17221269	17223302	+	3	AG	True	chr22
416659	C/G	17274600	+	0.48	OneMap	validated=YES	HIT000023610.3	17274600	17277691	+	1	GT	True	chr22
16999793	C/G	22986875	+	0.09	OneMap	validated=YES	HIT000024563.5	22984842	22986875	+	4	AG	True	chr22
16999793	C/G	22986875	+	0.09	OneMap	validated=YES	HIT000024646.2	22977901	22986875	+	4	AG	True	chr22
730851	A/G	23583865	+	0.13	OneMap	validated=YES	HIT000001656.10	23583620	23583865	+	4	aa	False	chr22
132852	C/T	43939305	+	0.06	OneMap	validated=YES	HIT000040452.2	43939304	43942712	+	2	GT	True	chr22
2276834	C/T	52300799	-	0.5	OneMap	validated=YES	HIT000094664.4	52300168	52300800	+	3	AG	True	chr3
6443930	C/G	185236988	+	0.49	OneMap	validated=YES	HIT000248004.5	185236988	185237229	+	1	GT	True	chr3
13076750	A/G	189542137	+	0.49	OneMap	validated=YES	HIT000028083.2	189353846	189542137	+	4	AA	False	chr3
2881373	C/T	159312083	-	0.34	OneMap	validated=YES	HIT000021647.2	159312083	159312853	+	1	AT	False	chr4
7755238	C/G	1662877	+	0.17	OneMap	validated=YES	HIT000014098.3	1662877	1671648	-	4	CT	True	chr6
1139425	C/T	2249138	+	0.02	OneMap	validated=YES	HIT000058820.3	2249137	2250723	+	2	gt	True	chr7
2012561	G/T	99789044	+	0.4	OneMap	validated=YES	HIT000029047.12	99789043	99790701	+	2	GT	True	chr7
4478492	A/T	141443253	+	?	OneMap	validated=YES	HIT000047711.2	141437458	141443254	+	3	ag	True	chr7
13240848	A/G	151285905	+	0.45	OneMap	validated=YES	HIT000017958.3	151285904	151295224	+	2	GA	False	chr7
13240848	A/G	151285905	+	0.45	OneMap	validated=YES	HIT000079686.3	151285904	151295224	+	2	GA	False	chr7
13240848	A/G	151285905	+	0.45	OneMap	validated=YES	HIT000091075.3	151285904	151295224	+	2	GA	False	chr7
6983123	C/T	62540919	+	?	OneMap	validated=YES	HIT000019422.2	62540918	62574567	+	2	gt	True	chr8
10101626	G/T	124223878	+	0.34	OneMap	validated=YES	HIT000337075.20	124223878	124226137	+	1	GT	True	chr8
