# Supplementary material for: A comprehensive survey of human polymorphisms at conserved splice dinucleotides and its evolutionary relationship with alternative splicing
Source: BMC Evol Biol. 2010 Apr 30;10:122. doi: 10.1186/1471-2148-10-122 (PMC2882926; doi:10.1186/1471-2148-10-122)
Supplement: Additional file 1 — Supplemental tables. Zip file containing the supplemental tables and their legends. [file 1471-2148-10-122-S1.ZIP › AdditionalFiles/TableS1_conN.txt]

12035749	C/G	31783850	+	?	OneMap	validated=YES	HIT000048324.2	31783843	31783850	+	4	tg	False	chr1
941281	C/T	39767077	+	0.08	OneMap	validated=YES	HIT000047072.2	39767076	39767734	+	2	ct	False	chr1
7519246	A/C	117871027	+	?	OneMap	validated=YES	HIT000022966.2	117871016	117871027	+	4	ta	False	chr1
1822848	A/C	143827684	-	?	OneMap	validated=YES	HIT000030350.6	143827668	143827684	+	4	tg	False	chr1
10913810	A/C	170071645	+	?	OneMap	validated=YES	HIT000331273.9	170032706	170071646	+	3	ac	False	chr1
11578206	G/T	201312036	+	?	OneMap	validated=YES	HIT000006639.11	201312036	201313678	+	1	GC	False	chr1
4604805	C/G	102251399	+	0.28	OneMap	validated=YES	HIT000351609.10	102249907	102251400	-	2	GC	False	chr10
963192	G/T	117694615	+	0	OneMap	validated=YES	HIT000047150.30	117694614	117696161	+	2	TG	False	chr10
12581719	C/T	12961458	+	?	OneMap	validated=YES	HIT000089124.2	12961447	12961458	+	4	gc	False	chr12
12581719	C/T	12961458	+	?	OneMap	validated=YES	HIT000091463.2	12961447	12961458	+	4	gc	False	chr12
12581719	C/T	12961458	+	?	OneMap	validated=YES	HIT000095899.2	12961447	12961458	+	4	gc	False	chr12
36045144	A/G	121184084	+	0.13	OneMap	validated=YES	HIT000052232.3	121184031	121184084	+	4	CA	False	chr12
7962881	A/T	131671477	+	?	OneMap	validated=YES	HIT000001260.18	131671477	131671486	+	1	TT	False	chr12
7962881	A/T	131671477	+	?	OneMap	validated=YES	HIT000093575.2	131671477	131671486	+	1	TT	False	chr12
7962882	C/T	131671478	+	?	OneMap	validated=YES	HIT000001260.18	131671477	131671486	+	2	TT	False	chr12
7962882	C/T	131671478	+	?	OneMap	validated=YES	HIT000093575.2	131671477	131671486	+	2	TT	False	chr12
9668468	G/T	132124469	+	?	OneMap	validated=YES	HIT000200259.2	132124468	132124483	+	2	AG	False	chr12
3736952	C/T	99866231	+	0.24	OneMap	validated=YES	HIT000314789.7	99866139	99866231	+	4	AC	False	chr14
3736952	C/T	99866231	+	0.24	OneMap	validated=YES	HIT000314862.7	99866139	99866231	+	4	AC	False	chr14
441214	A/G	28414925	-	?	OneMap	validated=YES	HIT000071161.3	28414899	28414925	+	4	CC	False	chr16
441214	A/G	28414925	-	?	OneMap	validated=YES	HIT000071162.3	28414899	28414925	+	4	CC	False	chr16
441214	A/G	28414925	-	?	OneMap	validated=YES	HIT000207388.3	28414899	28414925	+	4	CC	False	chr16
441214	A/G	28414925	-	?	OneMap	validated=YES	HIT000318813.3	28414899	28414925	+	4	CC	False	chr16
34531240	C/T	55617841	+	0.24	OneMap	validated=YES	HIT000055389.2	55617258	55617841	+	4	CT	False	chr16
16974598	A/G	83370524	+	0.07	OneMap	validated=YES	HIT000261435.6	83370345	83370524	+	4	CA	False	chr16
12452635	A/T	7415954	+	?	OneMap	validated=YES	HIT000029024.12	7415921	7415954	+	4	aa	False	chr17
12452635	A/T	7415954	+	?	OneMap	validated=YES	HIT000205604.12	7415895	7415954	+	4	aa	False	chr17
13399558	A/T	133759685	+	0.31	OneMap	validated=YES	HIT000087017.5	133743084	133759685	+	4	AT	False	chr2
5031015	A/G	18331103	+	0.02	OneMap	validated=YES	HIT000049302.5	18331102	18331125	+	2	CG	False	chr22
3737544	C/T	21370904	+	0.41	MultiMap	validated=YES	HIT000261411.3	21370903	21565960	+	2	TT	False	chr22
3737544	C/T	21370904	+	0.41	MultiMap	validated=YES	HIT000037355.3	21370903	21571797	+	2	TT	False	chr22
3737544	C/T	21370904	+	0.41	MultiMap	validated=YES	HIT000196676.3	21370903	21571797	+	2	TT	False	chr22
16989343	C/T	21431698	+	0.27	OneMap	validated=YES	HIT000244088.2	21431697	21571797	+	2	TC	False	chr22
3737544	C/T	21431698	+	0.41	MultiMap	validated=YES	HIT000244088.2	21431697	21571797	+	2	TC	False	chr22
3208477	C/G	21578597	+	0.28	MultiMap	validated=YES	HIT000038438.5	21573234	21578598	+	3	CA	False	chr22
2581434	C/G	41687434	-	0.43	OneMap	validated=YES	HIT000251709.2	41687433	41687507	+	2	CC	False	chr4
753752	A/G	79591954	-	0.49	OneMap	validated=YES	HIT000124391.46	79590526	79591954	+	4	AC	False	chr4
753752	A/G	79591954	-	0.49	OneMap	validated=YES	HIT000361952.46	79590526	79591954	+	4	AC	False	chr4
13179883	A/T	695369	+	?	OneMap	validated=YES	HIT000089094.3	695294	695369	+	4	CT	False	chr5
13193229	A/T	2968383	+	0.42	OneMap	validated=YES	HIT000048264.4	2967934	2968383	+	4	TT	False	chr6
13193229	A/T	2968383	+	0.42	OneMap	validated=YES	HIT000365306.4	2967934	2968383	+	4	TT	False	chr6
17745898	C/G	21607143	+	0.1	OneMap	validated=YES	HIT000125781.17	21607075	21607144	+	3	CT	False	chr7
1051358	C/T	126679516	+	0.09	OneMap	validated=YES	HIT000242601.5	126679516	126679538	+	1	CA	False	chr9
12156891	A/G	47852134	+	?	OneMap	validated=YES	HIT000121999.2	47852134	47854287	+	1	AC	False	chrX
12156891	A/G	47852134	+	?	OneMap	validated=YES	HIT000214844.2	47852134	47854287	+	1	AC	False	chrX
