# Supplementary material for: A comprehensive survey of human polymorphisms at conserved splice dinucleotides and its evolutionary relationship with alternative splicing
Source: BMC Evol Biol. 2010 Apr 30;10:122. doi: 10.1186/1471-2148-10-122 (PMC2882926; doi:10.1186/1471-2148-10-122)
Supplement: Additional file 1 — Supplemental tables. Zip file containing the supplemental tables and their legends. [file 1471-2148-10-122-S1.ZIP › AdditionalFiles/TableS1_conY.txt]

3813194	C/G	988445	+	?	OneMap	validated=YES	HIT000093282.4	988445	991072	+	1	GT	True	chr1
9426505	A/G	4743391	+	?	OneMap	validated=YES	HIT000085746.7	4743390	4743401	+	2	tg	False	chr1
9426505	A/G	4743391	+	?	OneMap	validated=YES	HIT000207419.7	4743390	4743401	+	2	tg	False	chr1
2260233	A/G	13285291	+	?	MultiMap	validated=YES	HIT000357424.4	13285278	13285292	+	3	AG	True	chr1
2260233	A/G	13506088	+	?	MultiMap	validated=YES	HIT000133060.4	13506075	13506089	+	3	AG	True	chr1
3765018	C/T	54940886	-	0.2	OneMap	validated=YES	HIT000091701.8	54940507	54940886	+	4	AG	True	chr1
7519254	A/T	63408409	+	0.25	OneMap	validated=YES	HIT000096112.7	63402615	63408410	-	2	TC	False	chr1
17127197	C/G	65233360	+	0.07	OneMap	validated=YES	HIT000093852.1	65233360	65240599	-	4	CT	True	chr1
3816989	C/T	67014675	-	0.21	OneMap	validated=YES	HIT000023022.5	67014675	67015521	+	1	GT	True	chr1
3816989	C/T	67014675	-	0.21	OneMap	validated=YES	HIT000112267.5	67014675	67015521	+	1	GT	True	chr1
3816989	C/T	67014675	-	0.21	OneMap	validated=YES	HIT000213923.5	67014675	67015521	+	1	GT	True	chr1
3816989	C/T	67014675	-	0.21	OneMap	validated=YES	HIT000338523.5	67014675	67015521	+	1	GT	True	chr1
3816989	C/T	67014675	-	0.21	OneMap	validated=YES	HIT000352311.5	67014675	67015521	+	1	GT	True	chr1
6424545	C/T	73545636	+	?	OneMap	validated=YES	HIT000096622.3	73545635	73549123	+	2	GT	True	chr1
6697198	C/G	108969921	+	?	OneMap	validated=YES	HIT000307088.2	108969920	108969933	+	2	tg	False	chr1
1805359	A/G	110005308	+	0.14	MultiMap	validated=YES	HIT000037155.8	110003256	110005309	+	3	AG	True	chr1
1805359	A/G	110005308	+	0.14	MultiMap	validated=YES	HIT000112739.8	110003256	110005309	+	3	AG	True	chr1
1805359	A/G	110005308	+	0.14	MultiMap	validated=YES	HIT000129920.6	110003256	110005309	+	3	AG	True	chr1
1805359	A/G	110005308	+	0.14	MultiMap	validated=YES	HIT000196922.8	110003256	110005309	+	3	AG	True	chr1
1805359	A/G	110005308	+	0.14	MultiMap	validated=YES	HIT000197860.8	110003256	110005309	+	3	AG	True	chr1
1805359	A/G	110005308	+	0.14	MultiMap	validated=YES	HIT000292504.8	110003256	110005309	+	3	AG	True	chr1
1805359	A/G	110005308	+	0.14	MultiMap	validated=YES	HIT000300971.8	110003256	110005309	+	3	AG	True	chr1
1805359	A/G	110005308	+	0.14	MultiMap	validated=YES	HIT000339133.8	110003256	110005309	+	3	AG	True	chr1
1805359	A/G	110005308	+	0.14	MultiMap	validated=YES	HIT000351116.8	110003256	110005309	+	3	AG	True	chr1
1805359	A/G	110018890	+	0.14	MultiMap	validated=YES	HIT000105110.8	110015729	110018891	+	3	AG	True	chr1
1805359	A/G	110018890	+	0.14	MultiMap	validated=YES	HIT000196074.8	110015729	110018891	+	3	AG	True	chr1
1805359	A/G	110018890	+	0.14	MultiMap	validated=YES	HIT000197858.8	110015729	110018891	+	3	AG	True	chr1
1805359	A/G	110018890	+	0.14	MultiMap	validated=YES	HIT000266740.8	110015729	110018891	+	3	AG	True	chr1
1805359	A/G	110018890	+	0.14	MultiMap	validated=YES	HIT000273173.8	110015729	110018891	+	3	AG	True	chr1
1805359	A/G	110018890	+	0.14	MultiMap	validated=YES	HIT000281415.8	110015729	110018891	+	3	AG	True	chr1
1805359	A/G	110018890	+	0.14	MultiMap	validated=YES	HIT000284268.8	110015729	110018891	+	3	AG	True	chr1
1805359	A/G	110018890	+	0.14	MultiMap	validated=YES	HIT000284747.8	110015729	110018891	+	3	AG	True	chr1
1805359	A/G	110018890	+	0.14	MultiMap	validated=YES	HIT000290163.8	110015729	110018891	+	3	AG	True	chr1
1805359	A/G	110018890	+	0.14	MultiMap	validated=YES	HIT000293181.8	110015729	110018891	+	3	AG	True	chr1
1805359	A/G	110018890	+	0.14	MultiMap	validated=YES	HIT000293457.8	110015729	110018891	+	3	AG	True	chr1
1805359	A/G	110018890	+	0.14	MultiMap	validated=YES	HIT000299332.8	110015729	110018891	+	3	AG	True	chr1
1805359	A/G	110018890	+	0.14	MultiMap	validated=YES	HIT000338126.8	110015729	110018891	+	3	AG	True	chr1
1805359	A/G	110018890	+	0.14	MultiMap	validated=YES	HIT000338154.8	110015729	110018891	+	3	AG	True	chr1
1805359	A/G	110018890	+	0.14	MultiMap	validated=YES	HIT000351107.6	110015528	110018891	+	3	AG	True	chr1
1805359	A/G	110018890	+	0.14	MultiMap	validated=YES	HIT000351108.8	110015729	110018891	+	3	AG	True	chr1
1805359	A/G	110018890	+	0.14	MultiMap	validated=YES	HIT000351110.8	110015729	110018891	+	3	AG	True	chr1
1805359	A/G	110018890	+	0.14	MultiMap	validated=YES	HIT000351112.6	110015528	110018891	+	3	AG	True	chr1
1805359	A/G	110037349	+	0.14	MultiMap	validated=YES	HIT000039719.7	110034512	110037350	+	3	AG	True	chr1
1805359	A/G	110037349	+	0.14	MultiMap	validated=YES	HIT000094621.8	110034710	110037350	+	3	AG	True	chr1
1805359	A/G	110037349	+	0.14	MultiMap	validated=YES	HIT000118488.8	110034710	110037350	+	3	AG	True	chr1
1805359	A/G	110037349	+	0.14	MultiMap	validated=YES	HIT000191208.8	110034710	110037350	+	3	AG	True	chr1
1805359	A/G	110037349	+	0.14	MultiMap	validated=YES	HIT000197595.8	110034710	110037350	+	3	AG	True	chr1
1805359	A/G	110037349	+	0.14	MultiMap	validated=YES	HIT000213372.7	110034512	110037350	+	3	AG	True	chr1
1805359	A/G	110037349	+	0.14	MultiMap	validated=YES	HIT000255198.8	110034710	110037350	+	3	AG	True	chr1
1805359	A/G	110037349	+	0.14	MultiMap	validated=YES	HIT000255199.7	110034512	110037350	+	3	AG	True	chr1
1805359	A/G	110037349	+	0.14	MultiMap	validated=YES	HIT000268738.8	110034710	110037350	+	3	AG	True	chr1
1805359	A/G	110037349	+	0.14	MultiMap	validated=YES	HIT000307773.7	110034512	110037350	+	3	AG	True	chr1
1805359	A/G	110037349	+	0.14	MultiMap	validated=YES	HIT000321296.8	110034710	110037350	+	3	AG	True	chr1
1805359	A/G	110037349	+	0.14	MultiMap	validated=YES	HIT000331854.8	110034710	110037350	+	3	AG	True	chr1
1805359	A/G	110037349	+	0.14	MultiMap	validated=YES	HIT000335256.8	110034710	110037350	+	3	AG	True	chr1
1805359	A/G	110037349	+	0.14	MultiMap	validated=YES	HIT000351099.6	110033471	110037350	+	3	AG	True	chr1
1805359	A/G	110037349	+	0.14	MultiMap	validated=YES	HIT000351101.8	110034710	110037350	+	3	AG	True	chr1
1805359	A/G	110037349	+	0.14	MultiMap	validated=YES	HIT000351102.7	110034512	110037350	+	3	AG	True	chr1
1805359	A/G	110037349	+	0.14	MultiMap	validated=YES	HIT000351103.8	110034710	110037350	+	3	AG	True	chr1
11102845	A/G	115201375	+	0	OneMap	validated=YES	HIT000040120.4	115200802	115201375	+	4	AG	True	chr1
11102845	A/G	115201375	+	0	OneMap	validated=YES	HIT000075855.4	115200802	115201375	+	4	AG	True	chr1
11102845	A/G	115201375	+	0	OneMap	validated=YES	HIT000101719.4	115200802	115201375	+	4	AG	True	chr1
11102845	A/G	115201375	+	0	OneMap	validated=YES	HIT000200034.4	115200802	115201375	+	4	AG	True	chr1
11102845	A/G	115201375	+	0	OneMap	validated=YES	HIT000261753.4	115200802	115201375	+	4	AG	True	chr1
11102845	A/G	115201375	+	0	OneMap	validated=YES	HIT000314462.4	115200802	115201375	+	4	AG	True	chr1
11102845	A/G	115201375	+	0	OneMap	validated=YES	HIT000324920.4	115200802	115201375	+	4	AG	True	chr1
11102845	A/G	115201375	+	0	OneMap	validated=YES	HIT000338250.4	115200802	115201375	+	4	AG	True	chr1
11102845	A/G	115201375	+	0	OneMap	validated=YES	HIT000350798.4	115200802	115201375	+	4	AG	True	chr1
11102845	A/G	115201375	+	0	OneMap	validated=YES	HIT000350802.4	115200802	115201375	+	4	AG	True	chr1
11261460	A/G	141742151	+	?	MultiMap	validated=YES	HIT000044824.2	141737985	141742151	+	4	ca	False	chr1
409763	C/T	159750347	-	0	OneMap	validated=YES	HIT000038723.7	159750347	159754388	+	1	GT	True	chr1
409763	C/T	159750347	-	0	OneMap	validated=YES	HIT000038984.7	159750347	159754388	+	1	GT	True	chr1
409763	C/T	159750347	-	0	OneMap	validated=YES	HIT000110716.7	159750347	159754388	+	1	GT	True	chr1
409763	C/T	159750347	-	0	OneMap	validated=YES	HIT000191188.7	159750347	159754388	+	1	GT	True	chr1
409763	C/T	159750347	-	0	OneMap	validated=YES	HIT000195268.7	159750347	159754388	+	1	GT	True	chr1
409763	C/T	159750347	-	0	OneMap	validated=YES	HIT000195446.7	159750347	159754388	+	1	GT	True	chr1
409763	C/T	159750347	-	0	OneMap	validated=YES	HIT000208386.7	159750347	159754388	+	1	GT	True	chr1
409763	C/T	159750347	-	0	OneMap	validated=YES	HIT000273066.7	159750347	159754388	+	1	GT	True	chr1
409763	C/T	159750347	-	0	OneMap	validated=YES	HIT000322535.7	159750347	159754388	+	1	GT	True	chr1
409763	C/T	159750347	-	0	OneMap	validated=YES	HIT000325299.7	159750347	159754388	+	1	GT	True	chr1
409763	C/T	159750347	-	0	OneMap	validated=YES	HIT000349251.7	159750347	159754388	+	1	GT	True	chr1
409763	C/T	159750347	-	0	OneMap	validated=YES	HIT000349252.7	159750347	159754388	+	1	GT	True	chr1
17472444	C/T	164857895	+	0.27	OneMap	validated=YES	HIT000036650.6	164857894	164859504	+	2	GT	True	chr1
17472444	C/T	164857895	+	0.27	OneMap	validated=YES	HIT000130003.5	164857894	164859504	+	2	GT	True	chr1
17472444	C/T	164857895	+	0.27	OneMap	validated=YES	HIT000349157.5	164857894	164859504	+	2	GT	True	chr1
2245425	A/G	178125067	+	0.46	OneMap	validated=YES	HIT000004254.3	178120528	178125067	+	4	AG	True	chr1
2245425	A/G	178125067	+	0.46	OneMap	validated=YES	HIT000124408.3	178120528	178125067	+	4	AG	True	chr1
2245425	A/G	178125067	+	0.46	OneMap	validated=YES	HIT000348891.3	178120528	178125067	+	4	AG	True	chr1
2274955	A/G	178149813	+	0.13	OneMap	validated=YES	HIT000004887.10	178149813	178153209	+	1	GT	True	chr1
2274955	A/G	178149813	+	0.13	OneMap	validated=YES	HIT000050789.10	178149813	178153209	+	1	GT	True	chr1
2274955	A/G	178149813	+	0.13	OneMap	validated=YES	HIT000110734.10	178149813	178153209	+	1	GT	True	chr1
2274955	A/G	178149813	+	0.13	OneMap	validated=YES	HIT000205563.10	178149813	178153209	+	1	GT	True	chr1
2274955	A/G	178149813	+	0.13	OneMap	validated=YES	HIT000270453.10	178149813	178153209	+	1	GT	True	chr1
2274955	A/G	178149813	+	0.13	OneMap	validated=YES	HIT000348891.10	178149813	178153209	+	1	GT	True	chr1
7527571	C/G	189035553	+	0.03	OneMap	validated=YES	HIT000097074.5	189029350	189035553	+	4	ag	True	chr1
387111	C/T	195024497	-	?	OneMap	validated=YES	HIT000348707.5	195024152	195024497	+	4	AG	True	chr1
2243187	A/G	205080971	+	0.01	OneMap	validated=YES	HIT000073286.5	205079971	205080971	+	4	AG	True	chr1
2243187	A/G	205080971	+	0.01	OneMap	validated=YES	HIT000079891.6	205079971	205080971	+	4	AG	True	chr1
2243187	A/G	205080971	+	0.01	OneMap	validated=YES	HIT000083616.5	205079971	205080971	+	4	AG	True	chr1
2243187	A/G	205080971	+	0.01	OneMap	validated=YES	HIT000110543.5	205079971	205080971	+	4	AG	True	chr1
2243187	A/G	205080971	+	0.01	OneMap	validated=YES	HIT000130367.5	205079971	205080971	+	4	AG	True	chr1
2243187	A/G	205080971	+	0.01	OneMap	validated=YES	HIT000133388.5	205079971	205080971	+	4	AG	True	chr1
2243187	A/G	205080971	+	0.01	OneMap	validated=YES	HIT000204345.6	205079971	205080971	+	4	AG	True	chr1
2243187	A/G	205080971	+	0.01	OneMap	validated=YES	HIT000317879.5	205079971	205080971	+	4	AG	True	chr1
10746463	A/G	205577219	+	0.46	OneMap	validated=YES	HIT000083949.4	205577219	205577296	+	1	GT	True	chr1
701923	A/G	209921831	-	0.27	OneMap	validated=YES	HIT000010086.2	209921830	209923514	+	2	gc	False	chr1
17740800	A/T	216158271	+	0.5	OneMap	validated=YES	HIT000096433.4	216158270	216159548	+	2	GT	True	chr1
28359631	A/G	228965020	+	0.02	OneMap	validated=YES	HIT000059233.4	228962000	228965021	+	3	AG	True	chr1
28359631	A/G	228965020	+	0.02	OneMap	validated=YES	HIT000062689.4	228962000	228965021	+	3	AG	True	chr1
28359631	A/G	228965020	+	0.02	OneMap	validated=YES	HIT000110817.4	228962000	228965021	+	3	AG	True	chr1
28359631	A/G	228965020	+	0.02	OneMap	validated=YES	HIT000203204.4	228962000	228965021	+	3	AG	True	chr1
28359631	A/G	228965020	+	0.02	OneMap	validated=YES	HIT000258998.2	228950079	228965021	+	3	AG	True	chr1
28359631	A/G	228965020	+	0.02	OneMap	validated=YES	HIT000308812.4	228962000	228965021	+	3	AG	True	chr1
28359631	A/G	228965020	+	0.02	OneMap	validated=YES	HIT000317316.4	228962000	228965021	+	3	AG	True	chr1
28359631	A/G	228965020	+	0.02	OneMap	validated=YES	HIT000347944.4	228962000	228965021	+	3	AG	True	chr1
28359631	A/G	228965020	+	0.02	OneMap	validated=YES	HIT000347945.4	228962000	228965021	+	3	AG	True	chr1
28359631	A/G	228965020	+	0.02	OneMap	validated=YES	HIT000347946.2	228950079	228965021	+	3	AG	True	chr1
4150000	C/G	240115238	+	0	OneMap	validated=YES	HIT000024260.9	240111943	240115238	+	4	AG	True	chr1
4150000	C/G	240115238	+	0	OneMap	validated=YES	HIT000033246.15	240111943	240115238	+	4	AG	True	chr1
4150000	C/G	240115238	+	0	OneMap	validated=YES	HIT000063684.13	240111943	240115238	+	4	AG	True	chr1
4150000	C/G	240115238	+	0	OneMap	validated=YES	HIT000064897.13	240111943	240115238	+	4	AG	True	chr1
4150000	C/G	240115238	+	0	OneMap	validated=YES	HIT000066650.13	240111943	240115238	+	4	AG	True	chr1
4150000	C/G	240115238	+	0	OneMap	validated=YES	HIT000068338.13	240111943	240115238	+	4	AG	True	chr1
4150000	C/G	240115238	+	0	OneMap	validated=YES	HIT000112505.15	240111943	240115238	+	4	AG	True	chr1
4150000	C/G	240115238	+	0	OneMap	validated=YES	HIT000200493.14	240111943	240115238	+	4	AG	True	chr1
4150000	C/G	240115238	+	0	OneMap	validated=YES	HIT000202661.14	240111943	240115238	+	4	AG	True	chr1
4150000	C/G	240115238	+	0	OneMap	validated=YES	HIT000212025.15	240111943	240115238	+	4	AG	True	chr1
4150000	C/G	240115238	+	0	OneMap	validated=YES	HIT000273496.5	240111943	240115238	+	4	AG	True	chr1
4150000	C/G	240115238	+	0	OneMap	validated=YES	HIT000291590.4	240111943	240115238	+	4	AG	True	chr1
4150000	C/G	240115238	+	0	OneMap	validated=YES	HIT000296094.3	240111943	240115238	+	4	AG	True	chr1
4150000	C/G	240115238	+	0	OneMap	validated=YES	HIT000307648.14	240111943	240115238	+	4	AG	True	chr1
4150000	C/G	240115238	+	0	OneMap	validated=YES	HIT000347827.14	240111943	240115238	+	4	AG	True	chr1
4150000	C/G	240115238	+	0	OneMap	validated=YES	HIT000347828.15	240111943	240115238	+	4	AG	True	chr1
10899795	A/C	43189103	+	0.49	OneMap	validated=YES	HIT000355731.3	43188227	43189103	+	4	TC	False	chr10
6587506	C/G	46354777	+	?	OneMap	validated=YES	HIT000115760.7	46348018	46354777	+	4	AG	True	chr10
6587506	C/G	46354777	+	?	OneMap	validated=YES	HIT000123471.4	46348018	46354777	+	4	AG	True	chr10
7903783	A/G	82112685	+	0.03	OneMap	validated=YES	HIT000018245.4	82112327	82112686	+	3	AG	True	chr10
7903783	A/G	82112685	+	0.03	OneMap	validated=YES	HIT000033180.4	82112327	82112686	+	3	AG	True	chr10
7903783	A/G	82112685	+	0.03	OneMap	validated=YES	HIT000089640.5	82112327	82112686	+	3	AG	True	chr10
7903783	A/G	82112685	+	0.03	OneMap	validated=YES	HIT000106884.4	82112327	82112686	+	3	AG	True	chr10
7903783	A/G	82112685	+	0.03	OneMap	validated=YES	HIT000120769.4	82112327	82112686	+	3	AG	True	chr10
7903783	A/G	82112685	+	0.03	OneMap	validated=YES	HIT000210600.4	82112327	82112686	+	3	AG	True	chr10
7903783	A/G	82112685	+	0.03	OneMap	validated=YES	HIT000353476.3	82112327	82112686	+	3	AG	True	chr10
7903783	A/G	82112685	+	0.03	OneMap	validated=YES	HIT000353477.4	82112327	82112686	+	3	AG	True	chr10
7903783	A/G	82112685	+	0.03	OneMap	validated=YES	HIT000353478.3	82112327	82112686	+	3	AG	True	chr10
7903783	A/G	82112685	+	0.03	OneMap	validated=YES	HIT000353479.5	82112327	82112686	+	3	AG	True	chr10
2351556	C/T	87211331	-	?	OneMap	validated=YES	HIT000024800.4	87202808	87211332	+	3	AG	True	chr10
34937870	A/G	101591841	+	0.01	OneMap	validated=YES	HIT000109949.27	101591841	101593545	+	1	GT	True	chr10
34937870	A/G	101591841	+	0.01	OneMap	validated=YES	HIT000197436.27	101591841	101593545	+	1	GT	True	chr10
34937870	A/G	101591841	+	0.01	OneMap	validated=YES	HIT000220086.27	101591841	101593545	+	1	GT	True	chr10
34937870	A/G	101591841	+	0.01	OneMap	validated=YES	HIT000220793.27	101591841	101593545	+	1	GT	True	chr10
34937870	A/G	101591841	+	0.01	OneMap	validated=YES	HIT000324940.27	101591841	101593545	+	1	GT	True	chr10
34937870	A/G	101591841	+	0.01	OneMap	validated=YES	HIT000351729.27	101591841	101593545	+	1	GT	True	chr10
2149616	A/G	135218153	+	0.35	OneMap	validated=YES	HIT000329635.6	135201387	135218154	+	3	AG	True	chr10
2149616	A/G	135218153	+	0.35	OneMap	validated=YES	HIT000349800.6	135201387	135218154	+	3	AG	True	chr10
7941976	A/T	5611726	+	0.15	OneMap	validated=YES	HIT000130358.10	5611725	5612454	+	2	GT	True	chr11
1462941	G/T	10519666	+	0.32	OneMap	validated=YES	HIT000040450.2	10519666	10572239	+	1	GT	True	chr11
1462941	G/T	10519666	+	0.32	OneMap	validated=YES	HIT000124033.2	10519666	10572239	+	1	GT	True	chr11
3781620	C/G	47215840	+	0.46	OneMap	validated=YES	HIT000293739.8	47215840	47215963	+	1	gt	True	chr11
1965370	C/G	48956999	+	0.35	OneMap	validated=YES	HIT000118335.3	48956543	48956999	-	1	AC	True	chr11
1965370	C/G	48956999	+	0.35	OneMap	validated=YES	HIT000125160.3	48956289	48956999	-	1	AC	True	chr11
8373	A/G	58135000	+	0.34	OneMap	validated=YES	HIT000053666.5	58134384	58135001	+	3	AG	True	chr11
1800169	A/G	58148077	+	0.23	OneMap	validated=YES	HIT000216454.2	58146916	58148078	+	3	GG	False	chr11
6591594	G/T	60027749	+	?	OneMap	validated=YES	HIT000002699.5	60026089	60027749	+	4	AG	True	chr11
6591594	G/T	60027749	+	?	OneMap	validated=YES	HIT000040876.5	60026089	60027749	+	4	AG	True	chr11
6591594	G/T	60027749	+	?	OneMap	validated=YES	HIT000102251.5	60026089	60027749	+	4	AG	True	chr11
6591594	G/T	60027749	+	?	OneMap	validated=YES	HIT000206589.5	60026089	60027749	+	4	AG	True	chr11
17174393	A/G	107729818	+	0.26	OneMap	validated=YES	HIT000111735.61	107729818	107730747	+	1	GT	True	chr11
17174393	A/G	107729818	+	0.26	OneMap	validated=YES	HIT000115347.59	107729818	107730747	+	1	GT	True	chr11
17174393	A/G	107729818	+	0.26	OneMap	validated=YES	HIT000197103.61	107729818	107730747	+	1	GT	True	chr11
17174393	A/G	107729818	+	0.26	OneMap	validated=YES	HIT000212301.35	107729818	107730747	+	1	GT	True	chr11
2276122	A/G	117470740	+	0.43	OneMap	validated=YES	HIT000035387.2	117453231	117470740	+	4	AA	False	chr11
2276122	A/G	117470740	+	0.43	OneMap	validated=YES	HIT000072758.2	117453231	117470740	+	4	AA	False	chr11
2276122	A/G	117470740	+	0.43	OneMap	validated=YES	HIT000131648.2	117453231	117470740	+	4	AA	False	chr11
2276122	A/G	117470740	+	0.43	OneMap	validated=YES	HIT000207695.2	117453231	117470740	+	4	AA	False	chr11
2276122	A/G	117470740	+	0.43	OneMap	validated=YES	HIT000249929.2	117453231	117470740	+	4	AA	False	chr11
2276122	A/G	117470740	+	0.43	OneMap	validated=YES	HIT000252574.2	117453231	117470740	+	4	AA	False	chr11
2276122	A/G	117470740	+	0.43	OneMap	validated=YES	HIT000074139.2	117453232	117470741	+	3	AT	False	chr11
11220236	A/C	125212971	+	0.5	OneMap	validated=YES	HIT000042915.2	125208523	125212972	+	3	AG	True	chr11
2968742	C/G	8278138	+	?	OneMap	validated=YES	HIT000117567.4	8276471	8278138	-	1	AC	True	chr12
2968742	C/G	8278138	+	?	OneMap	validated=YES	HIT000308217.3	8276471	8278138	-	1	AC	True	chr12
7297795	C/G	11352421	+	0.01	OneMap	validated=YES	HIT000111878.3	11351401	11352421	-	1	AC	True	chr12
7297795	C/G	11352421	+	0.01	OneMap	validated=YES	HIT000199601.3	11351401	11352421	-	1	AC	True	chr12
11168355	A/G	46697245	+	0.29	OneMap	validated=YES	HIT000048030.3	46694240	46697245	+	4	CG	False	chr12
10774671	A/G	111841576	+	0.49	OneMap	validated=YES	HIT000206330.6	111839889	111841576	+	4	AG	True	chr12
10774671	A/G	111841576	+	0.49	OneMap	validated=YES	HIT000292526.6	111839889	111841576	+	4	AG	True	chr12
10774671	A/G	111841576	+	0.49	OneMap	validated=YES	HIT000305943.6	111839889	111841576	+	4	AG	True	chr12
10774671	A/G	111841576	+	0.49	OneMap	validated=YES	HIT000320951.3	111839889	111841576	+	4	AG	True	chr12
10774671	A/G	111841576	+	0.49	OneMap	validated=YES	HIT000332222.6	111839889	111841576	+	4	AG	True	chr12
11832313	A/G	123364808	+	0.04	OneMap	validated=YES	HIT000130989.4	123364808	123364930	+	1	GT	True	chr12
11618294	A/G	24069524	+	?	OneMap	validated=YES	HIT000024890.4	24066502	24069524	+	4	AG	True	chr13
11618294	A/G	24069524	+	?	OneMap	validated=YES	HIT000025699.13	24069416	24069524	+	4	AG	True	chr13
11618294	A/G	24069524	+	?	OneMap	validated=YES	HIT000098187.9	24069416	24069524	+	4	AG	True	chr13
11618294	A/G	24069524	+	?	OneMap	validated=YES	HIT000363252.11	24069416	24069524	+	4	AG	True	chr13
11618294	A/G	24069524	+	?	OneMap	validated=YES	HIT000367160.9	24069416	24069524	+	4	AG	True	chr13
12857479	A/G	30429009	+	0.34	OneMap	validated=YES	HIT000041011.4	30424963	30429009	+	4	AG	True	chr13
12857479	A/G	30429009	+	0.34	OneMap	validated=YES	HIT000122298.4	30424963	30429009	+	4	AG	True	chr13
12857479	A/G	30429009	+	0.34	OneMap	validated=YES	HIT000213596.4	30424963	30429009	+	4	AG	True	chr13
12857479	A/G	30429009	+	0.34	OneMap	validated=YES	HIT000361752.4	30424963	30429009	+	4	AG	True	chr13
10507402	C/G	30757378	+	0.04	OneMap	validated=YES	HIT000092407.8	30756899	30757378	+	4	AG	True	chr13
2242542	A/G	21740815	+	0.39	OneMap	validated=YES	HIT000328128.2	21740357	21740815	+	4	AG	True	chr14
1951716	A/G	93076828	-	0.49	OneMap	validated=YES	HIT000015588.9	93076827	93226235	+	2	GC	False	chr14
12905055	A/G	22364423	+	?	OneMap	validated=YES	HIT000093579.4	22364423	22366022	+	1	GT	True	chr15
1852033	C/T	28877893	+	0.48	OneMap	validated=YES	HIT000103449.5	28877892	28879186	+	2	GT	True	chr15
2642636	C/G	56150534	+	0.49	OneMap	validated=YES	HIT000093619.4	56150534	56151311	+	1	CT	False	chr15
7181359	A/G	67152585	+	0.07	OneMap	validated=YES	HIT000022414.2	67152585	67153977	+	1	gt	True	chr15
4778639	G/T	79387506	+	0.19	OneMap	validated=YES	HIT000214689.21	79385942	79387506	+	4	AT	False	chr15
4782272	C/G	19636517	+	0.31	OneMap	validated=YES	HIT000002597.2	19635366	19636517	+	4	AG	True	chr16
2204997	A/G	21096150	+	0.15	OneMap	validated=YES	HIT000056159.4	21096150	21098296	+	1	gt	True	chr16
443486	C/T	33691557	-	?	MultiMap	validated=YES	HIT000313336.9	33691444	33691558	+	3	AG	True	chr16
11647852	C/G	54056239	+	0.4	OneMap	validated=YES	HIT000027000.3	54056239	54074321	+	1	gt	True	chr16
16970525	C/G	69357846	+	0.03	OneMap	validated=YES	HIT000093733.4	69352663	69357846	+	4	AG	True	chr16
16970525	C/G	69357846	+	0.03	OneMap	validated=YES	HIT000124164.4	69352663	69357846	+	4	AG	True	chr16
1646234	C/T	87525710	-	?	OneMap	validated=YES	HIT000010356.3	87525582	87525711	+	3	AG	True	chr16
34885858	C/G	88338867	-	0.01	OneMap	validated=YES	HIT000117100.36	88336848	88338867	-	1	AC	True	chr16
34885858	C/G	88338867	-	0.01	OneMap	validated=YES	HIT000197184.36	88336848	88338867	-	1	AC	True	chr16
34885858	C/G	88338867	-	0.01	OneMap	validated=YES	HIT000325184.36	88336848	88338867	-	1	AC	True	chr16
1993829	A/G	22777714	-	0.48	OneMap	validated=YES	HIT000094762.12	22777713	22780888	+	2	GC	False	chr17
2449789	C/T	27378973	-	?	OneMap	validated=YES	HIT000125057.5	27378973	27381787	+	1	gt	True	chr17
2449789	C/T	27378973	-	?	OneMap	validated=YES	HIT000134301.5	27378973	27381787	+	1	gt	True	chr17
2449789	C/T	27378973	-	?	OneMap	validated=YES	HIT000211511.4	27378973	27381787	+	1	gt	True	chr17
2449789	C/T	27378973	-	?	OneMap	validated=YES	HIT000247143.4	27378973	27381787	+	1	gt	True	chr17
2449789	C/T	27378973	-	?	OneMap	validated=YES	HIT000253441.5	27378973	27381787	+	1	gt	True	chr17
11658717	A/G	50431985	+	0.33	OneMap	validated=YES	HIT000052560.5	50431812	50431985	+	4	AG	True	chr17
11658717	A/G	50431985	+	0.33	OneMap	validated=YES	HIT000115332.5	50431812	50431985	+	4	AG	True	chr17
34599426	A/G	53627531	+	0.01	OneMap	validated=YES	HIT000103882.7	53627531	53629298	+	1	GT	True	chr17
34599426	A/G	53627531	+	0.01	OneMap	validated=YES	HIT000197537.7	53627531	53629298	+	1	GT	True	chr17
34599426	A/G	53627531	+	0.01	OneMap	validated=YES	HIT000321420.6	53627531	53629298	+	1	GT	True	chr17
3764365	A/G	68750086	+	0.01	OneMap	validated=YES	HIT000010440.3	68750086	68750629	+	1	GT	True	chr17
3764365	A/G	68750086	+	0.01	OneMap	validated=YES	HIT000206798.4	68750086	68750629	+	1	GT	True	chr17
3764365	A/G	68750086	+	0.01	OneMap	validated=YES	HIT000251159.3	68750086	68750629	+	1	GT	True	chr17
3764365	A/G	68750086	+	0.01	OneMap	validated=YES	HIT000291861.3	68750086	68750629	+	1	GT	True	chr17
3764365	A/G	68750086	+	0.01	OneMap	validated=YES	HIT000312650.4	68750086	68750629	+	1	GT	True	chr17
877157	C/G	73040944	-	?	OneMap	validated=YES	HIT000096054.3	73040944	73042131	+	1	gt	True	chr17
12453180	C/T	75322048	+	?	OneMap	validated=YES	HIT000046123.3	75322047	75323436	+	2	GT	True	chr17
12453180	C/T	75322048	+	?	OneMap	validated=YES	HIT000052557.3	75322047	75323436	+	2	GT	True	chr17
12453180	C/T	75322048	+	?	OneMap	validated=YES	HIT000125485.3	75322047	75323436	+	2	GT	True	chr17
12453180	C/T	75322048	+	?	OneMap	validated=YES	HIT000251117.3	75322047	75323436	+	2	GT	True	chr17
12453180	C/T	75322048	+	?	OneMap	validated=YES	HIT000252666.3	75322047	75323436	+	2	GT	True	chr17
12453180	C/T	75322048	+	?	OneMap	validated=YES	HIT000318142.3	75322047	75323436	+	2	GT	True	chr17
41298712	A/G	76010599	+	0.06	OneMap	validated=YES	HIT000118220.4	76010364	76010600	+	3	AG	True	chr17
41298712	A/G	76010599	+	0.06	OneMap	validated=YES	HIT000123640.3	76004217	76010600	+	3	AG	True	chr17
41298712	A/G	76010599	+	0.06	OneMap	validated=YES	HIT000309939.3	76004217	76010600	+	3	AG	True	chr17
10514202	C/T	71967959	+	0.39	OneMap	validated=YES	HIT000097471.5	71967958	71973876	+	2	GC	False	chr18
10853954	C/T	1485042	+	?	OneMap	validated=YES	HIT000011422.14	1485041	1486063	+	2	GT	True	chr19
10853954	C/T	1485042	+	?	OneMap	validated=YES	HIT000042521.13	1485041	1486063	+	2	GT	True	chr19
10853954	C/T	1485042	+	?	OneMap	validated=YES	HIT000129162.14	1485041	1486063	+	2	GT	True	chr19
10853954	C/T	1485042	+	?	OneMap	validated=YES	HIT000336218.11	1485041	1486063	+	2	GT	True	chr19
10853954	C/T	1485042	+	?	OneMap	validated=YES	HIT000336219.11	1485041	1486063	+	2	GT	True	chr19
3810164	A/G	10033659	-	0	OneMap	validated=YES	HIT000128619.18	10033658	10033860	+	2	GT	True	chr19
3810164	A/G	10033659	-	0	OneMap	validated=YES	HIT000249777.18	10033658	10033860	+	2	GT	True	chr19
3810164	A/G	10033659	-	0	OneMap	validated=YES	HIT000365272.18	10033658	10033860	+	2	GT	True	chr19
1128032	A/G	13745727	+	?	OneMap	validated=YES	HIT000252221.7	13744351	13745728	+	3	ag	True	chr19
1982537	C/G	39955219	+	0.17	OneMap	validated=YES	HIT000316410.1	39955219	39955568	-	4	GT	False	chr19
1345658	C/T	40126846	-	0.55	OneMap	validated=YES	HIT000135189.2	40126679	40126846	+	4	AG	True	chr19
435259	C/G	41040298	+	?	OneMap	validated=YES	HIT000110554.4	41040298	41044735	+	1	GT	True	chr19
10410370	A/G	44864477	+	0.08	OneMap	validated=YES	HIT000043372.3	44863990	44864477	+	4	AG	True	chr19
10410370	A/G	44864477	+	0.08	OneMap	validated=YES	HIT000308865.3	44863990	44864477	+	4	AG	True	chr19
10410370	A/G	44864477	+	0.08	OneMap	validated=YES	HIT000320510.3	44863990	44864477	+	4	AG	True	chr19
3745936	A/T	46784655	-	0.48	OneMap	validated=YES	HIT000102607.7	46784064	46784655	+	4	CT	False	chr19
3745936	A/T	46784655	-	0.48	OneMap	validated=YES	HIT000211395.7	46784064	46784655	+	4	CT	False	chr19
11669801	C/T	48602513	+	?	OneMap	validated=YES	HIT000030702.3	48602512	48611872	+	2	gt	True	chr19
11669801	C/T	48602513	+	?	OneMap	validated=YES	HIT000074827.5	48602512	48611872	+	2	gt	True	chr19
11669801	C/T	48602513	+	?	OneMap	validated=YES	HIT000106497.2	48602512	48611872	+	2	gt	True	chr19
11669801	C/T	48602513	+	?	OneMap	validated=YES	HIT000210187.5	48602512	48611872	+	2	gt	True	chr19
12709884	A/G	50140532	+	0.08	OneMap	validated=YES	HIT000046130.4	50140468	50140533	+	3	gg	False	chr19
12709884	A/G	50140532	+	0.08	OneMap	validated=YES	HIT000106308.4	50140468	50140533	+	3	gg	False	chr19
12709884	A/G	50140532	+	0.08	OneMap	validated=YES	HIT000106309.4	50140468	50140533	+	3	gg	False	chr19
5125	A/T	50144254	+	0.09	OneMap	validated=YES	HIT000032398.3	50143958	50144255	+	3	AG	True	chr19
5125	A/T	50144254	+	0.09	OneMap	validated=YES	HIT000046130.7	50143958	50144255	+	3	AG	True	chr19
5125	A/T	50144254	+	0.09	OneMap	validated=YES	HIT000099628.3	50143958	50144255	+	3	AG	True	chr19
5125	A/T	50144254	+	0.09	OneMap	validated=YES	HIT000106308.7	50143958	50144255	+	3	AG	True	chr19
5125	A/T	50144254	+	0.09	OneMap	validated=YES	HIT000106309.7	50143958	50144255	+	3	AG	True	chr19
5125	A/T	50144254	+	0.09	OneMap	validated=YES	HIT000195334.3	50143958	50144255	+	3	AG	True	chr19
5125	A/T	50144254	+	0.09	OneMap	validated=YES	HIT000197518.4	50143958	50144255	+	3	AG	True	chr19
5125	A/T	50144254	+	0.09	OneMap	validated=YES	HIT000320872.3	50143958	50144255	+	3	AG	True	chr19
10425869	C/T	55954488	+	0.1	OneMap	validated=YES	HIT000358172.3	55954487	55954892	+	2	GT	True	chr19
11574607	C/G	59495791	-	0.09	OneMap	validated=YES	HIT000040487.1	59495791	59495951	-	4	CT	True	chr19
11574607	C/G	59495791	-	0.09	OneMap	validated=YES	HIT000062294.1	59495791	59495951	-	4	CT	True	chr19
11574607	C/G	59495791	-	0.09	OneMap	validated=YES	HIT000062295.1	59495791	59495951	-	4	CT	True	chr19
11574607	C/G	59495791	-	0.09	OneMap	validated=YES	HIT000062772.1	59495791	59495951	-	4	CT	True	chr19
11574607	C/G	59495791	-	0.09	OneMap	validated=YES	HIT000106146.1	59495791	59495951	-	4	CT	True	chr19
11574607	C/G	59495791	-	0.09	OneMap	validated=YES	HIT000203431.1	59495791	59495951	-	4	CT	True	chr19
11574607	C/G	59495791	-	0.09	OneMap	validated=YES	HIT000222590.1	59495791	59495951	-	4	CT	True	chr19
17207481	A/G	61698227	+	0.25	OneMap	validated=YES	HIT000033876.3	61697524	61698228	+	3	AG	True	chr19
6430277	A/G	132837846	+	?	OneMap	validated=YES	HIT000021775.3	132831846	132837847	+	3	ag	True	chr2
13390932	C/T	176762657	+	0.34	OneMap	validated=YES	HIT000356450.5	176762656	176762781	+	2	GT	True	chr2
2307356	C/G	201493189	-	0.01	OneMap	validated=YES	HIT000036861.15	201486961	201493189	-	1	AC	True	chr2
2307356	C/G	201493189	-	0.01	OneMap	validated=YES	HIT000104537.15	201486961	201493189	-	1	AC	True	chr2
2307356	C/G	201493189	-	0.01	OneMap	validated=YES	HIT000202800.15	201486961	201493189	-	1	AC	True	chr2
2307356	C/G	201493189	-	0.01	OneMap	validated=YES	HIT000218891.15	201486961	201493189	-	1	AC	True	chr2
2307356	C/G	201493189	-	0.01	OneMap	validated=YES	HIT000219705.15	201486961	201493189	-	1	AC	True	chr2
2307356	C/G	201493189	-	0.01	OneMap	validated=YES	HIT000276021.15	201486961	201493189	-	1	AC	True	chr2
359964	C/T	219550447	-	0.27	OneMap	validated=YES	HIT000099076.2	219549889	219550447	+	4	ag	True	chr2
10498064	A/T	219668323	+	0.09	OneMap	validated=YES	HIT000310785.13	219668322	219719645	-	3	CT	True	chr2
9678004	A/G	232909093	+	?	OneMap	validated=YES	HIT000277911.2	232908829	232909094	+	3	AG	True	chr2
11697151	G/T	31111357	+	0.01	OneMap	validated=YES	HIT000134739.4	31110950	31111357	+	4	AG	True	chr20
11697151	G/T	31111357	+	0.01	OneMap	validated=YES	HIT000243786.4	31110950	31111357	+	4	AG	True	chr20
11697151	G/T	31111357	+	0.01	OneMap	validated=YES	HIT000318719.4	31110950	31111357	+	4	AG	True	chr20
11697151	G/T	31111357	+	0.01	OneMap	validated=YES	HIT000356774.4	31110950	31111357	+	4	AG	True	chr20
6057752	A/G	31250763	+	?	OneMap	validated=YES	HIT000253465.2	31249779	31250764	+	3	AG	True	chr20
6122314	A/G	60915110	+	?	OneMap	validated=YES	HIT000050500.8	60915051	60915110	+	4	CG	False	chr20
2258056	C/T	61798897	+	0.47	OneMap	validated=YES	HIT000351273.2	61798896	61800266	+	2	GT	True	chr20
2840208	A/G	30384181	+	0.11	OneMap	validated=YES	HIT000084126.2	30384181	30391856	+	1	at	False	chr21
220219	C/G	42317483	-	0.45	OneMap	validated=YES	HIT000040836.2	42315609	42317483	+	4	AC	False	chr21
220219	C/G	42317483	-	0.45	OneMap	validated=YES	HIT000260268.3	42302763	42317483	+	4	AC	False	chr21
220219	C/G	42317483	-	0.45	OneMap	validated=YES	HIT000312529.2	42302763	42317483	+	4	AC	False	chr21
220219	C/G	42317483	-	0.45	OneMap	validated=YES	HIT000319149.2	42315609	42317483	+	4	AC	False	chr21
9976881	C/T	45722321	+	?	OneMap	validated=YES	HIT000134850.9	45722320	45723993	+	2	GT	True	chr21
9976881	C/T	45722321	+	?	OneMap	validated=YES	HIT000313243.8	45722320	45723993	+	2	GT	True	chr21
140436	G/T	17223301	-	?	OneMap	validated=YES	HIT000364370.4	17221269	17223302	+	3	AG	True	chr22
140436	G/T	17223301	-	?	OneMap	validated=YES	HIT000365908.4	17221269	17223302	+	3	AG	True	chr22
1051961	C/G	17398294	-	0.41	OneMap	validated=YES	HIT000324457.6	17382020	17398294	+	4	AG	True	chr22
2073913	C/G	21359736	+	0.22	MultiMap	validated=YES	HIT000326565.2	21359736	21571795	+	1	GT	True	chr22
16999793	C/G	22986875	+	0.09	OneMap	validated=YES	HIT000105914.5	22984842	22986875	+	4	AG	True	chr22
5749084	A/G	29101653	+	0.01	OneMap	validated=YES	HIT000130936.11	29101653	29102247	+	1	GT	True	chr22
5749084	A/G	29101653	+	0.01	OneMap	validated=YES	HIT000307106.9	29101653	29102247	+	1	GT	True	chr22
5749084	A/G	29101653	+	0.01	OneMap	validated=YES	HIT000334397.11	29101653	29102247	+	1	GT	True	chr22
5749084	A/G	29101653	+	0.01	OneMap	validated=YES	HIT000365500.11	29101653	29102247	+	1	GT	True	chr22
132852	C/T	43939305	+	0.06	OneMap	validated=YES	HIT000214403.2	43939304	43942712	+	2	GT	True	chr22
149290	A/G	38383370	-	0.42	OneMap	validated=YES	HIT000009002.8	38383369	38384679	+	2	GT	True	chr3
149290	A/G	38383370	-	0.42	OneMap	validated=YES	HIT000053856.8	38383369	38384679	+	2	GT	True	chr3
149290	A/G	38383370	-	0.42	OneMap	validated=YES	HIT000058391.8	38383369	38384679	+	2	GT	True	chr3
149290	A/G	38383370	-	0.42	OneMap	validated=YES	HIT000102828.8	38383369	38384679	+	2	GT	True	chr3
149290	A/G	38383370	-	0.42	OneMap	validated=YES	HIT000201825.8	38383369	38384679	+	2	GT	True	chr3
149290	A/G	38383370	-	0.42	OneMap	validated=YES	HIT000282615.8	38383369	38384679	+	2	GT	True	chr3
9282631	A/G	46387484	+	0.01	MultiMap	validated=YES	HIT000113551.3	46387484	46389386	+	1	GT	True	chr3
9282631	A/G	46387484	+	0.01	MultiMap	validated=YES	HIT000136431.3	46387484	46389386	+	1	GT	True	chr3
9282631	A/G	46387484	+	0.01	MultiMap	validated=YES	HIT000197610_01.3	46387484	46389386	+	1	GT	True	chr3
2276834	C/T	52300799	-	0.5	OneMap	validated=YES	HIT000285015.2	52300168	52300800	+	3	AG	True	chr3
35353781	A/T	52412237	+	0.31	OneMap	validated=YES	HIT000017592.2	52411928	52412238	-	2	AC	True	chr3
7622700	G/T	133929026	+	0.47	OneMap	validated=YES	HIT000094424.3	133927961	133929026	+	4	AG	True	chr3
7622700	G/T	133929026	+	0.47	OneMap	validated=YES	HIT000095643.2	133923914	133929026	+	4	AG	True	chr3
7622700	G/T	133929026	+	0.47	OneMap	validated=YES	HIT000098892.2	133923914	133929026	+	4	AG	True	chr3
7622700	G/T	133929026	+	0.47	OneMap	validated=YES	HIT000367156.2	133923914	133929026	+	4	AG	True	chr3
10935321	A/G	140550967	+	0.35	OneMap	validated=YES	HIT000065279.5	140550967	140551710	+	1	GT	True	chr3
6443930	C/G	185236988	+	0.49	OneMap	validated=YES	HIT000363767.5	185236988	185237229	+	1	GT	True	chr3
968092	A/G	79647598	+	0	OneMap	validated=YES	HIT000001215.24	79640100	79647598	+	4	AG	True	chr4
968092	A/G	79647598	+	0	OneMap	validated=YES	HIT000016949.6	79640100	79647598	+	4	AG	True	chr4
968092	A/G	79647598	+	0	OneMap	validated=YES	HIT000028493.2	79640100	79647598	+	4	AG	True	chr4
968092	A/G	79647598	+	0	OneMap	validated=YES	HIT000056067.7	79640100	79647598	+	4	AG	True	chr4
968092	A/G	79647598	+	0	OneMap	validated=YES	HIT000056596.12	79640100	79647598	+	4	AG	True	chr4
968092	A/G	79647598	+	0	OneMap	validated=YES	HIT000109484.62	79640100	79647598	+	4	AG	True	chr4
968092	A/G	79647598	+	0	OneMap	validated=YES	HIT000124391.59	79640100	79647598	+	4	AG	True	chr4
968092	A/G	79647598	+	0	OneMap	validated=YES	HIT000209700.62	79640100	79647598	+	4	AG	True	chr4
968092	A/G	79647598	+	0	OneMap	validated=YES	HIT000361952.62	79640100	79647598	+	4	AG	True	chr4
4001379	A/G	119736514	+	?	OneMap	validated=YES	HIT000007522.2	119732499	119736514	+	4	AG	True	chr4
11098531	A/G	120684449	+	0.41	OneMap	validated=YES	HIT000289487.9	120684449	120690981	+	1	gt	True	chr4
12498262	C/T	150396699	+	0.05	OneMap	validated=YES	HIT000096127.11	150396698	150396834	+	2	GT	True	chr4
2881373	C/T	159312083	-	0.34	OneMap	validated=YES	HIT000048994.4	159312083	159316908	+	1	AT	False	chr4
6874374	A/G	24213701	+	0.43	OneMap	validated=YES	HIT000017022.5	24016708	24213702	+	3	AG	True	chr5
1805377	A/G	82684699	+	0.48	OneMap	validated=YES	HIT000037526.8	82590253	82684699	+	4	AG	True	chr5
1805377	A/G	82684699	+	0.48	OneMap	validated=YES	HIT000050545.3	82590253	82684699	+	4	AG	True	chr5
1805377	A/G	82684699	+	0.48	OneMap	validated=YES	HIT000058517.8	82590253	82684699	+	4	AG	True	chr5
1805377	A/G	82684699	+	0.48	OneMap	validated=YES	HIT000131265.8	82590253	82684699	+	4	AG	True	chr5
1805377	A/G	82684699	+	0.48	OneMap	validated=YES	HIT000208709.8	82590253	82684699	+	4	AG	True	chr5
1805377	A/G	82684699	+	0.48	OneMap	validated=YES	HIT000282193.8	82590253	82684699	+	4	AG	True	chr5
12210286	A/G	2344098	+	0.4	OneMap	validated=YES	HIT000277679.2	2344012	2344098	+	4	AG	True	chr6
2231365	C/T	3072643	+	0.11	OneMap	validated=YES	HIT000027414.4	3072642	3074277	+	2	GT	True	chr6
2231365	C/T	3072643	+	0.11	OneMap	validated=YES	HIT000051951.5	3072642	3074277	+	2	GT	True	chr6
2231365	C/T	3072643	+	0.11	OneMap	validated=YES	HIT000107586.5	3072642	3074277	+	2	GT	True	chr6
2231365	C/T	3072643	+	0.11	OneMap	validated=YES	HIT000128638.4	3072642	3074277	+	2	GT	True	chr6
2231365	C/T	3072643	+	0.11	OneMap	validated=YES	HIT000201085.5	3072642	3074277	+	2	GT	True	chr6
2231365	C/T	3072643	+	0.11	OneMap	validated=YES	HIT000249267.4	3072642	3074277	+	2	GT	True	chr6
2231365	C/T	3072643	+	0.11	OneMap	validated=YES	HIT000323839.5	3072642	3074277	+	2	GT	True	chr6
2231365	C/T	3072643	+	0.11	OneMap	validated=YES	HIT000338539.4	3072642	3074277	+	2	GT	True	chr6
2231365	C/T	3072643	+	0.11	OneMap	validated=YES	HIT000361647.5	3072642	3074277	+	2	GT	True	chr6
2231365	C/T	3072643	+	0.11	OneMap	validated=YES	HIT000361654.5	3072642	3074277	+	2	GT	True	chr6
2231365	C/T	3072643	+	0.11	OneMap	validated=YES	HIT000361658.4	3072642	3074277	+	2	GT	True	chr6
34880415	A/T	31648599	+	0.02	OneMap	validated=YES	HIT000100452.3	31648598	31648683	+	2	GT	True	chr6
34880415	A/T	31648599	+	0.02	OneMap	validated=YES	HIT000118331.3	31648598	31648683	+	2	GT	True	chr6
34880415	A/T	31648599	+	0.02	OneMap	validated=YES	HIT000197625.3	31648598	31648683	+	2	GT	True	chr6
34880415	A/T	31648599	+	0.02	OneMap	validated=YES	HIT000320893_01.3	31648598	31648683	+	2	GT	True	chr6
34880415	A/T	31648599	+	0.02	OneMap	validated=YES	HIT000341905.3	31648598	31648683	+	2	GT	True	chr6
34880415	A/T	31648599	+	0.02	OneMap	validated=YES	HIT000357413.3	31648598	31648683	+	2	GT	True	chr6
8084	A/C	32519013	+	0.47	OneMap	validated=YES	HIT000195931_01.3	32518449	32519014	+	3	AG	True	chr6
8084	A/C	32519013	+	0.47	OneMap	validated=YES	HIT000356262.3	32518449	32519014	+	3	AG	True	chr6
3667	A/G	32718912	+	0.46	OneMap	validated=YES	HIT000081383.2	32718541	32718913	+	3	AA	False	chr6
3667	A/G	32718912	+	0.46	OneMap	validated=YES	HIT000191061.4	32718541	32718913	+	3	AA	False	chr6
3667	A/G	32718912	+	0.46	OneMap	validated=YES	HIT000320847.5	32718541	32718913	+	3	AA	False	chr6
1130151	A/G	32718913	+	0.5	OneMap	validated=YES	HIT000081383.2	32718541	32718913	+	4	AA	False	chr6
1130151	A/G	32718913	+	0.5	OneMap	validated=YES	HIT000191061.4	32718541	32718913	+	4	AA	False	chr6
1130151	A/G	32718913	+	0.5	OneMap	validated=YES	HIT000320847.5	32718541	32718913	+	4	AA	False	chr6
11537996	C/T	34955763	-	0.01	OneMap	validated=YES	HIT000091205.21	34947681	34955763	+	4	AG	True	chr6
11537996	C/T	34955763	-	0.01	OneMap	validated=YES	HIT000317342.21	34947681	34955763	+	4	AG	True	chr6
17339458	G/T	42927915	+	0.15	OneMap	validated=YES	HIT000028452.7	42927914	42929353	+	2	GT	True	chr6
17339458	G/T	42927915	+	0.15	OneMap	validated=YES	HIT000042376.10	42927914	42929353	+	2	GT	True	chr6
17339458	G/T	42927915	+	0.15	OneMap	validated=YES	HIT000119996.10	42927914	42929353	+	2	GT	True	chr6
17339458	G/T	42927915	+	0.15	OneMap	validated=YES	HIT000306151.8	42927914	42929353	+	2	GT	True	chr6
17339458	G/T	42927915	+	0.15	OneMap	validated=YES	HIT000317263.7	42927914	42929353	+	2	GT	True	chr6
9471969	G/T	43014362	+	0.27	OneMap	validated=YES	HIT000299539.6	43013928	43014362	+	4	AG	True	chr6
4714765	A/C	44253288	+	?	OneMap	validated=YES	HIT000107574.13	44253140	44253289	+	3	ag	True	chr6
1234122	C/T	46980953	-	0.5	OneMap	validated=YES	HIT000097462.2	46979275	46980954	+	3	AG	True	chr6
7749371	A/G	91128385	+	0.06	OneMap	validated=YES	HIT000305020.6	91127266	91128386	+	3	AG	True	chr6
6904743	A/G	99826745	+	?	OneMap	validated=YES	HIT000011715.2	99826744	99826753	+	2	tg	False	chr6
7752599	A/G	130385058	+	0.21	OneMap	validated=YES	HIT000018992.2	130381503	130385058	+	4	AA	False	chr6
3763201	A/G	155531743	+	0.22	OneMap	validated=YES	HIT000070315.5	155531743	155539641	+	1	GT	True	chr6
3763201	A/G	155531743	+	0.22	OneMap	validated=YES	HIT000313758.9	155531743	155539641	+	1	GT	True	chr6
3763201	A/G	155531743	+	0.22	OneMap	validated=YES	HIT000348454.13	155531743	155539641	+	1	GT	True	chr6
1139425	C/T	2249138	+	0.02	OneMap	validated=YES	HIT000009905.3	2249137	2250723	+	2	gt	True	chr7
1139425	C/T	2249138	+	0.02	OneMap	validated=YES	HIT000319554.3	2249137	2250723	+	2	gt	True	chr7
3763505	C/T	48095375	-	0.48	OneMap	validated=YES	HIT000318382.2	48095046	48095375	+	4	AG	True	chr7
11526165	A/G	65232548	+	?	OneMap	validated=YES	HIT000099526.3	65230163	65232548	+	4	ag	True	chr7
1799871	A/G	93881140	+	0.2	OneMap	validated=YES	HIT000054073.28	93880992	93881141	+	3	AG	True	chr7
1799871	A/G	93881140	+	0.2	OneMap	validated=YES	HIT000114757.28	93880992	93881141	+	3	AG	True	chr7
1799871	A/G	93881140	+	0.2	OneMap	validated=YES	HIT000191158.28	93880992	93881141	+	3	AG	True	chr7
1799871	A/G	93881140	+	0.2	OneMap	validated=YES	HIT000197140.28	93880992	93881141	+	3	AG	True	chr7
1799871	A/G	93881140	+	0.2	OneMap	validated=YES	HIT000259092.28	93880992	93881141	+	3	AG	True	chr7
1799871	A/G	93881140	+	0.2	OneMap	validated=YES	HIT000325313.28	93880992	93881141	+	3	AG	True	chr7
1799871	A/G	93881140	+	0.2	OneMap	validated=YES	HIT000328004.28	93880992	93881141	+	3	AG	True	chr7
2405449	C/G	99781423	-	?	OneMap	validated=YES	HIT000013026.4	99774449	99781423	+	4	AG	True	chr7
2405449	C/G	99781423	-	?	OneMap	validated=YES	HIT000029047.4	99774449	99781423	+	4	AG	True	chr7
2405449	C/G	99781423	-	?	OneMap	validated=YES	HIT000204397.4	99774449	99781423	+	4	AG	True	chr7
2405449	C/G	99781423	-	?	OneMap	validated=YES	HIT000215230.4	99774449	99781423	+	4	AG	True	chr7
2012561	G/T	99789044	+	0.4	OneMap	validated=YES	HIT000215230.12	99789043	99790701	+	2	GT	True	chr7
482308	C/T	100215309	-	0.64	OneMap	validated=YES	HIT000077752.36	100215309	100220180	+	1	GT	True	chr7
482308	C/T	100215309	-	0.64	OneMap	validated=YES	HIT000077753.36	100215309	100220180	+	1	GT	True	chr7
482308	C/T	100215309	-	0.64	OneMap	validated=YES	HIT000077754.36	100215309	100220180	+	1	GT	True	chr7
482308	C/T	100215309	-	0.64	OneMap	validated=YES	HIT000077755.36	100215309	100220180	+	1	GT	True	chr7
482308	C/T	100215309	-	0.64	OneMap	validated=YES	HIT000077756.36	100215309	100220180	+	1	GT	True	chr7
482308	C/T	100215309	-	0.64	OneMap	validated=YES	HIT000077757.36	100215309	100220180	+	1	GT	True	chr7
482308	C/T	100215309	-	0.64	OneMap	validated=YES	HIT000200222.36	100215309	100220180	+	1	GT	True	chr7
482308	C/T	100215309	-	0.64	OneMap	validated=YES	HIT000214765.36	100215309	100220180	+	1	GT	True	chr7
482308	C/T	100215309	-	0.64	OneMap	validated=YES	HIT000307555.35	100215309	100220180	+	1	GT	True	chr7
482308	C/T	100215309	-	0.64	OneMap	validated=YES	HIT000307776.35	100215309	100220180	+	1	GT	True	chr7
482308	C/T	100215309	-	0.64	OneMap	validated=YES	HIT000310495.35	100215309	100220180	+	1	GT	True	chr7
17152481	C/T	105456161	+	0.02	OneMap	validated=YES	HIT000136037.14	105456160	105456232	+	2	GT	True	chr7
5059	A/T	133786196	-	0.01	OneMap	validated=YES	HIT000029468.2	133786195	133786877	-	3	CT	True	chr7
5059	A/T	133786196	-	0.01	OneMap	validated=YES	HIT000032430.2	133786195	133786877	-	3	CT	True	chr7
5059	A/T	133786196	-	0.01	OneMap	validated=YES	HIT000034914.2	133786195	133786877	-	3	CT	True	chr7
5059	A/T	133786196	-	0.01	OneMap	validated=YES	HIT000077570.2	133786195	133786877	-	3	CT	True	chr7
5059	A/T	133786196	-	0.01	OneMap	validated=YES	HIT000112659.2	133786195	133786877	-	3	CT	True	chr7
5059	A/T	133786196	-	0.01	OneMap	validated=YES	HIT000191286.2	133786195	133786877	-	3	CT	True	chr7
5059	A/T	133786196	-	0.01	OneMap	validated=YES	HIT000191300.2	133786195	133786877	-	3	CT	True	chr7
5059	A/T	133786196	-	0.01	OneMap	validated=YES	HIT000191334.2	133786195	133786877	-	3	CT	True	chr7
5059	A/T	133786196	-	0.01	OneMap	validated=YES	HIT000195613.2	133786195	133786877	-	3	CT	True	chr7
5059	A/T	133786196	-	0.01	OneMap	validated=YES	HIT000198568.2	133786195	133786877	-	3	CT	True	chr7
5059	A/T	133786196	-	0.01	OneMap	validated=YES	HIT000266694.2	133786195	133786877	-	3	CT	True	chr7
5059	A/T	133786196	-	0.01	OneMap	validated=YES	HIT000267260.2	133786195	133786877	-	3	CT	True	chr7
5059	A/T	133786196	-	0.01	OneMap	validated=YES	HIT000269072.2	133786195	133786877	-	3	CT	True	chr7
5059	A/T	133786196	-	0.01	OneMap	validated=YES	HIT000270430.2	133786195	133786877	-	3	CT	True	chr7
5059	A/T	133786196	-	0.01	OneMap	validated=YES	HIT000270794.2	133786195	133786877	-	3	CT	True	chr7
5059	A/T	133786196	-	0.01	OneMap	validated=YES	HIT000271599.2	133786195	133786877	-	3	CT	True	chr7
5059	A/T	133786196	-	0.01	OneMap	validated=YES	HIT000271914.2	133786195	133786877	-	3	CT	True	chr7
5059	A/T	133786196	-	0.01	OneMap	validated=YES	HIT000273176.2	133786195	133786877	-	3	CT	True	chr7
5059	A/T	133786196	-	0.01	OneMap	validated=YES	HIT000273867.2	133786195	133786877	-	3	CT	True	chr7
5059	A/T	133786196	-	0.01	OneMap	validated=YES	HIT000276229.2	133786195	133786877	-	3	CT	True	chr7
5059	A/T	133786196	-	0.01	OneMap	validated=YES	HIT000279734.2	133786195	133786877	-	3	CT	True	chr7
5059	A/T	133786196	-	0.01	OneMap	validated=YES	HIT000280671.1	133786195	133786877	-	3	CT	True	chr7
5059	A/T	133786196	-	0.01	OneMap	validated=YES	HIT000281360.2	133786195	133786877	-	3	CT	True	chr7
5059	A/T	133786196	-	0.01	OneMap	validated=YES	HIT000282457.2	133786195	133786877	-	3	CT	True	chr7
5059	A/T	133786196	-	0.01	OneMap	validated=YES	HIT000286622.2	133786195	133786877	-	3	CT	True	chr7
5059	A/T	133786196	-	0.01	OneMap	validated=YES	HIT000288907.2	133786195	133786877	-	3	CT	True	chr7
5059	A/T	133786196	-	0.01	OneMap	validated=YES	HIT000290073.2	133786195	133786877	-	3	CT	True	chr7
5059	A/T	133786196	-	0.01	OneMap	validated=YES	HIT000290170.2	133786195	133786877	-	3	CT	True	chr7
5059	A/T	133786196	-	0.01	OneMap	validated=YES	HIT000293001.2	133786195	133786877	-	3	CT	True	chr7
5059	A/T	133786196	-	0.01	OneMap	validated=YES	HIT000294111.2	133786195	133786877	-	3	CT	True	chr7
5059	A/T	133786196	-	0.01	OneMap	validated=YES	HIT000294833.2	133786195	133786877	-	3	CT	True	chr7
5059	A/T	133786196	-	0.01	OneMap	validated=YES	HIT000297088.2	133786195	133786877	-	3	CT	True	chr7
5059	A/T	133786196	-	0.01	OneMap	validated=YES	HIT000299610.2	133786195	133786877	-	3	CT	True	chr7
5059	A/T	133786196	-	0.01	OneMap	validated=YES	HIT000301224.2	133786195	133786877	-	3	CT	True	chr7
5059	A/T	133786196	-	0.01	OneMap	validated=YES	HIT000301330.2	133786195	133786877	-	3	CT	True	chr7
5059	A/T	133786196	-	0.01	OneMap	validated=YES	HIT000301854.2	133786195	133786877	-	3	CT	True	chr7
5059	A/T	133786196	-	0.01	OneMap	validated=YES	HIT000305108.2	133786195	133786877	-	3	CT	True	chr7
5059	A/T	133786196	-	0.01	OneMap	validated=YES	HIT000321504.2	133786195	133786877	-	3	CT	True	chr7
5059	A/T	133786196	-	0.01	OneMap	validated=YES	HIT000329731.2	133786195	133786877	-	3	CT	True	chr7
7789908	G/T	150161129	+	0.2	OneMap	validated=YES	HIT000056806.2	150161128	150180135	+	2	GT	True	chr7
13240848	A/G	151285905	+	0.45	OneMap	validated=YES	HIT000313999.3	151285904	151295224	+	2	GA	False	chr7
940378	A/G	154310380	+	0.03	OneMap	validated=YES	HIT000359050.3	154310380	154315329	+	1	GT	True	chr7
7017276	G/T	8131232	+	?	OneMap	validated=YES	HIT000094087.7	8131232	8132057	+	1	GT	True	chr8
2736277	A/G	11256303	+	?	OneMap	validated=YES	HIT000084423.4	11254204	11256304	+	3	AG	True	chr8
2736277	A/G	11256303	+	?	OneMap	validated=YES	HIT000124639.5	11254204	11256304	+	3	AG	True	chr8
2736277	A/G	11256303	+	?	OneMap	validated=YES	HIT000246860.5	11254204	11256304	+	3	AG	True	chr8
2736277	A/G	11256303	+	?	OneMap	validated=YES	HIT000320721.5	11254204	11256304	+	3	AG	True	chr8
4841733	A/G	12237772	+	?	MultiMap	validated=YES	HIT000339714.2	12237772	12252511	+	1	at	False	chr8
4841733	A/G	12237772	+	?	MultiMap	validated=YES	HIT000366475.2	12237772	12252511	+	1	at	False	chr8
1729111	G/T	13240453	+	?	OneMap	validated=YES	HIT000093759.2	13236963	13240453	+	4	at	False	chr8
11782376	A/G	22227784	+	0.01	OneMap	validated=YES	HIT000003687.3	22224759	22227785	+	3	AG	True	chr8
11782376	A/G	22227784	+	0.01	OneMap	validated=YES	HIT000010769.7	22224759	22227785	+	3	AG	True	chr8
11782376	A/G	22227784	+	0.01	OneMap	validated=YES	HIT000013032.17	22224759	22227785	+	3	AG	True	chr8
11782376	A/G	22227784	+	0.01	OneMap	validated=YES	HIT000040058.17	22224759	22227785	+	3	AG	True	chr8
11782376	A/G	22227784	+	0.01	OneMap	validated=YES	HIT000206905.17	22224759	22227785	+	3	AG	True	chr8
11782376	A/G	22227784	+	0.01	OneMap	validated=YES	HIT000242059.16	22224759	22227785	+	3	AG	True	chr8
11782376	A/G	22227784	+	0.01	OneMap	validated=YES	HIT000310711.16	22224759	22227785	+	3	AG	True	chr8
11782376	A/G	22227784	+	0.01	OneMap	validated=YES	HIT000340017.17	22224759	22227785	+	3	AG	True	chr8
11782376	A/G	22227784	+	0.01	OneMap	validated=YES	HIT000343530.17	22224759	22227785	+	3	AG	True	chr8
17831160	A/G	99115042	+	0.04	OneMap	validated=YES	HIT000106701.19	99115042	99116895	+	1	GT	True	chr8
17831160	A/G	99115042	+	0.04	OneMap	validated=YES	HIT000359996.18	99115042	99116895	+	1	GT	True	chr8
13253402	C/G	102135901	+	0.22	OneMap	validated=YES	HIT000044832.2	102134241	102135901	+	4	ag	True	chr8
17368310	C/G	110541242	+	0.05	OneMap	validated=YES	HIT000085332.48	110541242	110543176	+	1	GT	True	chr8
17368310	C/G	110541242	+	0.05	OneMap	validated=YES	HIT000215485.48	110541242	110543176	+	1	GT	True	chr8
17368310	C/G	110541242	+	0.05	OneMap	validated=YES	HIT000359682.48	110541242	110543176	+	1	GT	True	chr8
10101626	G/T	124223878	+	0.34	OneMap	validated=YES	HIT000008960.13	124223878	124226137	+	1	GT	True	chr8
10101626	G/T	124223878	+	0.34	OneMap	validated=YES	HIT000013048.20	124223878	124226137	+	1	GT	True	chr8
10101626	G/T	124223878	+	0.34	OneMap	validated=YES	HIT000112843.20	124223878	124226137	+	1	GT	True	chr8
10101626	G/T	124223878	+	0.34	OneMap	validated=YES	HIT000213250.20	124223878	124226137	+	1	GT	True	chr8
10101626	G/T	124223878	+	0.34	OneMap	validated=YES	HIT000219853.6	124223878	124226137	+	1	GT	True	chr8
10101626	G/T	124223878	+	0.34	OneMap	validated=YES	HIT000276037.7	124223878	124226137	+	1	GT	True	chr8
10101626	G/T	124223878	+	0.34	OneMap	validated=YES	HIT000340083.20	124223878	124226137	+	1	GT	True	chr8
7848972	A/G	42849367	-	?	MultiMap	validated=YES	HIT000127134.3	42849366	42855564	+	2	GT	True	chr9
10120065	C/G	44809137	+	?	OneMap	validated=YES	HIT000358827.2	44809137	44809918	+	1	GT	True	chr9
10120065	C/G	44809137	+	?	OneMap	validated=YES	HIT000358828.3	44809137	44809918	+	1	GT	True	chr9
10820340	A/G	104819065	+	?	OneMap	validated=YES	HIT000356078.8	104819065	104820427	+	1	GT	True	chr9
10465407	A/G	129310905	+	?	OneMap	validated=YES	HIT000066269.4	129308347	129310905	+	4	AG	True	chrX
10465407	A/G	129310905	+	?	OneMap	validated=YES	HIT000071953.4	129308347	129310905	+	4	AG	True	chrX
10465407	A/G	129310905	+	?	OneMap	validated=YES	HIT000071954.4	129308347	129310905	+	4	AG	True	chrX
10465407	A/G	129310905	+	?	OneMap	validated=YES	HIT000071955.4	129308347	129310905	+	4	AG	True	chrX
10465407	A/G	129310905	+	?	OneMap	validated=YES	HIT000103291.4	129308347	129310905	+	4	AG	True	chrX
10465407	A/G	129310905	+	?	OneMap	validated=YES	HIT000131861.4	129308347	129310905	+	4	AG	True	chrX
10465407	A/G	129310905	+	?	OneMap	validated=YES	HIT000200736.4	129308347	129310905	+	4	AG	True	chrX
10465407	A/G	129310905	+	?	OneMap	validated=YES	HIT000208884.4	129308347	129310905	+	4	AG	True	chrX
10465407	A/G	129310905	+	?	OneMap	validated=YES	HIT000252144.4	129308347	129310905	+	4	AG	True	chrX
10465407	A/G	129310905	+	?	OneMap	validated=YES	HIT000288570.5	129308347	129310905	+	4	AG	True	chrX
10465407	A/G	129310905	+	?	OneMap	validated=YES	HIT000291188.4	129308347	129310905	+	4	AG	True	chrX
10465407	A/G	129310905	+	?	OneMap	validated=YES	HIT000315229.4	129308347	129310905	+	4	AG	True	chrX
10465407	A/G	129310905	+	?	OneMap	validated=YES	HIT000352233.4	129308347	129310905	+	4	AG	True	chrX
10465407	A/G	129310905	+	?	OneMap	validated=YES	HIT000352234.4	129308347	129310905	+	4	AG	True	chrX
10465407	A/G	129310905	+	?	OneMap	validated=YES	HIT000352241.5	129308347	129310905	+	4	AG	True	chrX
3093513	A/G	154888940	+	0.04	MultiMap	validated=YES	HIT000053631_01.8	154888339	154888941	+	3	AG	True	chrX
3093513	A/G	154888940	+	0.04	MultiMap	validated=YES	HIT000091023_01.8	154888339	154888941	+	3	AG	True	chrX
3093513	A/G	154888940	+	0.04	MultiMap	validated=YES	HIT000105380_01.7	154888339	154888941	+	3	AG	True	chrX
3093513	A/G	154888940	+	0.04	MultiMap	validated=YES	HIT000115166_01.7	154888339	154888941	+	3	AG	True	chrX
3093513	A/G	154888940	+	0.04	MultiMap	validated=YES	HIT000124963_01.8	154888339	154888941	+	3	AG	True	chrX
3093513	A/G	154888940	+	0.04	MultiMap	validated=YES	HIT000128293_01.7	154888339	154888941	+	3	AG	True	chrX
3093513	A/G	154888940	+	0.04	MultiMap	validated=YES	HIT000196598_01.7	154888339	154888941	+	3	AG	True	chrX
3093513	A/G	154888940	+	0.04	MultiMap	validated=YES	HIT000199103_01.7	154888339	154888941	+	3	AG	True	chrX
3093513	A/G	154888940	+	0.04	MultiMap	validated=YES	HIT000215393_01.8	154888339	154888941	+	3	AG	True	chrX
3093513	A/G	154888940	+	0.04	MultiMap	validated=YES	HIT000350701_01.8	154888339	154888941	+	3	AG	True	chrX
3093513	A/G	154888940	+	0.04	MultiMap	validated=YES	HIT000350703_01.8	154888339	154888941	+	3	AG	True	chrX
