# Supplementary material for: A comprehensive survey of human polymorphisms at conserved splice dinucleotides and its evolutionary relationship with alternative splicing
Source: BMC Evol Biol. 2010 Apr 30;10:122. doi: 10.1186/1471-2148-10-122 (PMC2882926; doi:10.1186/1471-2148-10-122)
Supplement: Additional file 1 — Supplemental tables. Zip file containing the supplemental tables and their legends. [file 1471-2148-10-122-S1.ZIP › AdditionalFiles/TableS2_a.txt]

HIT000044994	13	-2	NHEJ1	rs10498064	A/T	T	fwd/T	Y	na	inconsistent
HIT000015558	8	-1	KIAA0802	rs632423	C/G	C	fwd/B	Y	0.497+/-0.037	inconsistent
HIT000041481	8	-1	C13orf18	rs2478044	C/G	G	fwd/T	Y	na	consistent
HIT000028466	21	-1	IL16	rs4778639	G/T	T	fwd/B	Y	0.188+/-0.242	inconsistent
HIT000014098	3	-1	-	rs7755238	C/G	C	fwd/B	Y	0.133+/-0.221	inconsistent
HIT000028083	2	-1	LPP	rs13076750	A/G	G	fwd/T	Y	0.493+/-0.059	consistent
HIT000021647	2	1	-	rs2881373	C/T	T	fwd/B	Y	0.334+/-0.235	inconsistent
HIT000057743	5	1	STAMBPL1	rs3898173	C/T	T	fwd/B	Y	0.161+/-0.234	inconsistent
HIT000093847	3	1	-	rs7297795	C/G	C	fwd/T	Y	0.014+/-0.083	inconsistent
HIT000057815	6	1	ANKRD33	rs7303111	A/G	G	fwd/T	Y	0.205+/-0.246	consistent
HIT000040452	2	2	NUP50	rs132852	C/T	T	fwd/B	Y	0.058+/-0.160	consistent
HIT000017441	7	2	ACSM1	rs1692729	A/T	A	fwd/B	Y	0.442+/-0.160	inconsistent
HIT000197035	7	-2	GSTM4	rs1805359	A/G	na	fwd/T	N	0.139+/-0.224	-
HIT000268739	8	-2	GSTM4	rs1805359	A/G	na	fwd/T	N	0.139+/-0.224	-
HIT000341034	6	-2	GSTM4	rs1805359	A/G	na	fwd/T	N	0.139+/-0.224	-
HIT000006876	8	-2	CEACAM21	rs3745936	A/T	na	fwd/B	Y	0.481+/-0.095	-
HIT000035595	7	-2	CEACAM21	rs3745936	A/T	na	fwd/B	Y	0.481+/-0.095	-
HIT000252130	7	-2	CEACAM21	rs3745936	A/T	na	fwd/B	Y	0.481+/-0.095	-
HIT000252628	3	-2	FXYD4	rs10899795	A/C	A	fwd/T	Y	0.492+/-0.063	consistent
HIT000017406	3	-2	-	rs41298712	A/G	na	fwd/T	Y	0.061+/-0.164	-
HIT000021657	2	-2	-	rs41298712	A/G	na	fwd/T	Y	0.061+/-0.164	-
HIT000261464	3	-2	-	rs41298712	A/G	na	fwd/T	Y	0.061+/-0.164	-
HIT000297077	2	-2	-	rs41298712	A/G	na	fwd/T	Y	0.061+/-0.164	-
HIT000264217	5	-1	CFHR3	rs387111	C/T	na	fwd/B	Y	na	-
HIT000001656	10	-1	SGSM1	rs730851	A/G	A	fwd/T	Y	0.133+/-0.221	inconsistent
HIT000282894	11	-1	CD55	rs1257729	A/G	G	fwd/T	Y	0.231+/-0.249	consistent
HIT000097889	1	-1	ZNF599	rs1982537	C/G	C	fwd/B	Y	na	inconsistent
HIT000098561	8	-1	B3GALTL	rs10507402	C/G	G	fwd/T	Y	0.041+/-0.137	consistent
HIT000300265	6	-1	-	rs10774671	A/G	G	fwd/T	Y	0.479+/-0.100	consistent
HIT000306542	5	-1	PNLIPRP1	rs12258286	G/T	G	fwd/B	Y	0.118+/-0.212	consistent
HIT000024646	2	-1	-	rs16999793	C/G	na	fwd/T	Y	0.093+/-0.194	-
HIT000023610	3	1	DGCR6	rs416659	C/G	C	fwd/B	Y	0.497+/-0.036	inconsistent
HIT000027083	4	1	CYP4F12	rs609290	C/T	T	fwd/B	Y	na	inconsistent
HIT000082470	4	1	-	rs609290	C/T	T	fwd/B	Y	na	inconsistent
HIT000006478	10	1	TOR1AIP1	rs2274955	A/G	na	fwd/T	Y	0.133+/-0.221	-
HIT000056468	11	1	SAG	rs2304771	C/T	C	fwd/B	Y	0.059+/-0.161	consistent
HIT000056474	8	1	-	rs2304771	C/T	C	fwd/B	Y	0.059+/-0.161	consistent
HIT000248004	5	1	HTR3D	rs6443930	C/G	C	fwd/B	Y	na	inconsistent
HIT000337075	20	1	WDR67	rs10101626	G/T	G	fwd/B	Y	0.344+/-0.232	consistent
HIT000079686	3	1	GALNTL5	rs13240848	A/G	na	fwd/T	Y	na	-
HIT000091075	3	1	GALNTL5	rs13240848	A/G	na	fwd/T	Y	na	-
HIT000218801	35	1	ATM	rs17174393	A/G	G	fwd/T	Y	0.255+/-0.250	consistent
HIT000219362	62	1	ATM	rs17174393	A/G	G	fwd/T	Y	0.255+/-0.250	consistent
HIT000275335	6	1	-	rs17860193	A/G	G	fwd/T	Y	0.042+/-0.138	consistent
HIT000058820	3	2	-	rs1139425	C/T	na	fwd/B	Y	0.024+/-0.108	-
HIT000090520	4	2	NBR2	rs6503726	C/T	C	fwd/B	Y	0.492+/-0.064	inconsistent
HIT000091533	5	2	HOXD1	rs13390932	C/T	C	fwd/B	Y	0.338+/-0.234	inconsistent
