# Supplementary material for: A comprehensive survey of human polymorphisms at conserved splice dinucleotides and its evolutionary relationship with alternative splicing
Source: BMC Evol Biol. 2010 Apr 30;10:122. doi: 10.1186/1471-2148-10-122 (PMC2882926; doi:10.1186/1471-2148-10-122)
Supplement: Additional file 1 — Supplemental tables. Zip file containing the supplemental tables and their legends. [file 1471-2148-10-122-S1.ZIP › AdditionalFiles/TableS2_b.txt]

HIT000029468	2	-2	AKR1B1	rs5059	A/T	A	fwd/T	Y	0.010+/-0.068	consistent
HIT000032430	2	-2	AKR1B1	rs5059	A/T	A	fwd/T	Y	0.010+/-0.068	consistent
HIT000034914	2	-2	AKR1B1	rs5059	A/T	A	fwd/T	Y	0.010+/-0.068	consistent
HIT000077570	2	-2	AKR1B1	rs5059	A/T	A	fwd/T	Y	0.010+/-0.068	consistent
HIT000191286	2	-2	AKR1B1	rs5059	A/T	A	fwd/T	Y	0.010+/-0.068	consistent
HIT000191300	2	-2	AKR1B1	rs5059	A/T	A	fwd/T	Y	0.010+/-0.068	consistent
HIT000191334	2	-2	AKR1B1	rs5059	A/T	A	fwd/T	Y	0.010+/-0.068	consistent
HIT000195613	2	-2	AKR1B1	rs5059	A/T	A	fwd/T	Y	0.010+/-0.068	consistent
HIT000266694	2	-2	AKR1B1	rs5059	A/T	A	fwd/T	Y	0.010+/-0.068	consistent
HIT000267260	2	-2	AKR1B1	rs5059	A/T	A	fwd/T	Y	0.010+/-0.068	consistent
HIT000269072	2	-2	AKR1B1	rs5059	A/T	A	fwd/T	Y	0.010+/-0.068	consistent
HIT000270430	2	-2	AKR1B1	rs5059	A/T	A	fwd/T	Y	0.010+/-0.068	consistent
HIT000270794	2	-2	AKR1B1	rs5059	A/T	A	fwd/T	Y	0.010+/-0.068	consistent
HIT000271599	2	-2	AKR1B1	rs5059	A/T	A	fwd/T	Y	0.010+/-0.068	consistent
HIT000271914	2	-2	AKR1B1	rs5059	A/T	A	fwd/T	Y	0.010+/-0.068	consistent
HIT000273176	2	-2	AKR1B1	rs5059	A/T	A	fwd/T	Y	0.010+/-0.068	consistent
HIT000273867	2	-2	AKR1B1	rs5059	A/T	A	fwd/T	Y	0.010+/-0.068	consistent
HIT000276229	2	-2	AKR1B1	rs5059	A/T	A	fwd/T	Y	0.010+/-0.068	consistent
HIT000279734	2	-2	AKR1B1	rs5059	A/T	A	fwd/T	Y	0.010+/-0.068	consistent
HIT000280671	1	-2	AKR1B1	rs5059	A/T	A	fwd/T	Y	0.010+/-0.068	consistent
HIT000281360	2	-2	AKR1B1	rs5059	A/T	A	fwd/T	Y	0.010+/-0.068	consistent
HIT000282457	2	-2	AKR1B1	rs5059	A/T	A	fwd/T	Y	0.010+/-0.068	consistent
HIT000286622	2	-2	AKR1B1	rs5059	A/T	A	fwd/T	Y	0.010+/-0.068	consistent
HIT000288907	2	-2	AKR1B1	rs5059	A/T	A	fwd/T	Y	0.010+/-0.068	consistent
HIT000290073	2	-2	AKR1B1	rs5059	A/T	A	fwd/T	Y	0.010+/-0.068	consistent
HIT000290170	2	-2	AKR1B1	rs5059	A/T	A	fwd/T	Y	0.010+/-0.068	consistent
HIT000293001	2	-2	AKR1B1	rs5059	A/T	A	fwd/T	Y	0.010+/-0.068	consistent
HIT000294111	2	-2	AKR1B1	rs5059	A/T	A	fwd/T	Y	0.010+/-0.068	consistent
HIT000294833	2	-2	AKR1B1	rs5059	A/T	A	fwd/T	Y	0.010+/-0.068	consistent
HIT000297088	2	-2	AKR1B1	rs5059	A/T	A	fwd/T	Y	0.010+/-0.068	consistent
HIT000299610	2	-2	AKR1B1	rs5059	A/T	A	fwd/T	Y	0.010+/-0.068	consistent
HIT000301224	2	-2	AKR1B1	rs5059	A/T	A	fwd/T	Y	0.010+/-0.068	consistent
HIT000301330	2	-2	AKR1B1	rs5059	A/T	A	fwd/T	Y	0.010+/-0.068	consistent
HIT000301854	2	-2	AKR1B1	rs5059	A/T	A	fwd/T	Y	0.010+/-0.068	consistent
HIT000305108	2	-2	AKR1B1	rs5059	A/T	A	fwd/T	Y	0.010+/-0.068	consistent
HIT000321504	2	-2	AKR1B1	rs5059	A/T	A	fwd/T	Y	0.010+/-0.068	consistent
HIT000329731	2	-2	AKR1B1	rs5059	A/T	A	fwd/T	Y	0.010+/-0.068	consistent
HIT000054073	28	-2	COL1A2	rs1799871	A/G	na	fwd/T	Y	0.196+/-0.244	-
HIT000191158	28	-2	COL1A2	rs1799871	A/G	na	fwd/T	Y	0.196+/-0.244	-
HIT000259092	28	-2	COL1A2	rs1799871	A/G	na	fwd/T	Y	0.196+/-0.244	-
HIT000325313	28	-2	-	rs1799871	A/G	na	fwd/T	Y	0.196+/-0.244	-
HIT000328004	28	-2	COL1A2	rs1799871	A/G	na	fwd/T	Y	0.196+/-0.244	-
HIT000216454	2	-2	CNTF	rs1800169	A/G	G	fwd/T	Y	0.218+/-0.248	inconsistent
HIT000252221	7	-1	-	rs1128032	A/G	na	fwd/T	Y	na	-
HIT000079891	6	-1	-	rs2243187	A/G	G	fwd/T	Y	0.012+/-0.075	consistent
HIT000083616	5	-1	-	rs2243187	A/G	G	fwd/T	Y	0.012+/-0.075	consistent
HIT000035387	2	-1	TMPRSS4	rs2276122	A/G	A	fwd/T	Y	0.404+/-0.197	inconsistent
HIT000072758	2	-1	TMPRSS4	rs2276122	A/G	A	fwd/T	Y	0.404+/-0.197	inconsistent
HIT000249929	2	-1	TMPRSS4	rs2276122	A/G	A	fwd/T	Y	0.404+/-0.197	inconsistent
HIT000252574	2	-1	TMPRSS4	rs2276122	A/G	A	fwd/T	Y	0.404+/-0.197	inconsistent
HIT000074139	2	-1	-	rs2276122	A/G	A	fwd/T	Y	0.404+/-0.197	inconsistent
HIT000040876	5	-1	-	rs6591594	G/T	G	fwd/B	Y	na	consistent
HIT000018992	2	-1	L3MBTL3	rs7752599	A/G	A	fwd/T	Y	0.207+/-0.246	inconsistent
HIT000040487	1	-1	LILRA3	rs11574607	C/G	G	fwd/T	Y	0.095+/-0.196	consistent
HIT000062294	1	-1	LILRA3	rs11574607	C/G	G	fwd/T	Y	0.095+/-0.196	consistent
HIT000062295	1	-1	LILRA3	rs11574607	C/G	G	fwd/T	Y	0.095+/-0.196	consistent
HIT000062772	1	-1	LILRA3	rs11574607	C/G	G	fwd/T	Y	0.095+/-0.196	consistent
HIT000222590	1	-1	LILRA3	rs11574607	C/G	G	fwd/T	Y	0.095+/-0.196	consistent
HIT000038984	7	1	FCGR2A	rs409763	C/T	C	fwd/B	Y	na	consistent
HIT000036861	15	1	ORC2L	rs2307356	C/G	G	fwd/B	Y	0.005+/-0.051	consistent
HIT000218891	15	1	ORC2L	rs2307356	C/G	G	fwd/B	Y	0.005+/-0.051	consistent
HIT000219705	15	1	ORC2L	rs2307356	C/G	G	fwd/B	Y	0.005+/-0.051	consistent
HIT000276021	15	1	ORC2L	rs2307356	C/G	G	fwd/B	Y	0.005+/-0.051	consistent
HIT000334397	11	1	-	rs5749084	A/G	G	fwd/T	Y	0.009+/-0.068	consistent
HIT000056806	2	1	ABP1	rs7789908	G/T	G	fwd/B	Y	0.196+/-0.244	consistent
HIT000085332	48	1	PKHD1L1	rs17368310	C/G	G	fwd/B	Y	0.042+/-0.138	consistent
HIT000325184	36	1	FANCA	rs34885858	C/G	na	fwd/	Y	0.010+/-0.070	-
HIT000220086	27	1	ABCC2	rs34937870	A/G	na	fwd/T	Y	0.010+/-0.069	-
HIT000009002	8	2	XYLB	rs149290	A/G	na	fwd/T	Y	0.420+/-0.183	-
HIT000053856	8	2	XYLB	rs149290	A/G	na	fwd/T	Y	0.420+/-0.183	-
HIT000058391	8	2	XYLB	rs149290	A/G	na	fwd/T	Y	0.420+/-0.183	-
HIT000030702	3	2	TEX101	rs11669801	C/T	T	fwd/B	Y	na	consistent
HIT000046123	3	2	ENPP7	rs12453180	C/T	T	fwd/B	Y	na	consistent
HIT000052557	3	2	ENPP7	rs12453180	C/T	T	fwd/B	Y	na	consistent
HIT000251117	3	2	ENPP7	rs12453180	C/T	T	fwd/B	Y	na	consistent
HIT000046130	7	-2	APOC4	rs5125	A/T	na	fwd/B	Y	0.095+/-0.196	-
HIT000195931_01	3	-2	-	rs8084	A/C	C	fwd/T	Y	0.479+/-0.100	inconsistent
HIT000053666	5	-2	ZFP91	rs8373	A/G	na	fwd/T	Y	0.347+/-0.230	-
HIT000037155	8	-2	GSTM4	rs1805359	A/G	na	fwd/T	N	0.139+/-0.224	-
HIT000039719	7	-2	GSTM1	rs1805359	A/G	na	fwd/T	N	0.139+/-0.224	-
HIT000094621	8	-2	GSTM1	rs1805359	A/G	na	fwd/T	N	0.139+/-0.224	-
HIT000191208	8	-2	GSTM1	rs1805359	A/G	na	fwd/T	N	0.139+/-0.224	-
HIT000196074	8	-2	GSTM2	rs1805359	A/G	na	fwd/T	N	0.139+/-0.224	-
HIT000196922	8	-2	GSTM4	rs1805359	A/G	na	fwd/T	N	0.139+/-0.224	-
HIT000255198	8	-2	GSTM1	rs1805359	A/G	na	fwd/T	N	0.139+/-0.224	-
HIT000255199	7	-2	GSTM1	rs1805359	A/G	na	fwd/T	N	0.139+/-0.224	-
HIT000266740	8	-2	-	rs1805359	A/G	na	fwd/T	N	0.139+/-0.224	-
HIT000268738	8	-2	GSTM1	rs1805359	A/G	na	fwd/T	N	0.139+/-0.224	-
HIT000273173	8	-2	-	rs1805359	A/G	na	fwd/T	N	0.139+/-0.224	-
HIT000281415	8	-2	-	rs1805359	A/G	na	fwd/T	N	0.139+/-0.224	-
HIT000284268	8	-2	-	rs1805359	A/G	na	fwd/T	N	0.139+/-0.224	-
HIT000284747	8	-2	-	rs1805359	A/G	na	fwd/T	N	0.139+/-0.224	-
HIT000290163	8	-2	-	rs1805359	A/G	na	fwd/T	N	0.139+/-0.224	-
HIT000292504	8	-2	GSTM4	rs1805359	A/G	na	fwd/T	N	0.139+/-0.224	-
HIT000293181	8	-2	-	rs1805359	A/G	na	fwd/T	N	0.139+/-0.224	-
HIT000293457	8	-2	-	rs1805359	A/G	na	fwd/T	N	0.139+/-0.224	-
HIT000299332	8	-2	-	rs1805359	A/G	na	fwd/T	N	0.139+/-0.224	-
HIT000300971	8	-2	GSTM4	rs1805359	A/G	na	fwd/T	N	0.139+/-0.224	-
HIT000321296	8	-2	GSTM1	rs1805359	A/G	na	fwd/T	N	0.139+/-0.224	-
HIT000331854	8	-2	GSTM1	rs1805359	A/G	na	fwd/T	N	0.139+/-0.224	-
HIT000335256	8	-2	GSTM1	rs1805359	A/G	na	fwd/T	N	0.139+/-0.224	-
HIT000338126	8	-2	-	rs1805359	A/G	na	fwd/T	N	0.139+/-0.224	-
HIT000338154	8	-2	-	rs1805359	A/G	na	fwd/T	N	0.139+/-0.224	-
HIT000339133	8	-2	GSTM4	rs1805359	A/G	na	fwd/T	N	0.139+/-0.224	-
HIT000329635	6	-2	-	rs2149616	A/G	na	fwd/T	Y	0.353+/-0.228	-
HIT000053631_01	8	-2	-	rs3093513	A/G	na	fwd/T	N	0.042+/-0.138	-
HIT000091023_01	8	-2	-	rs3093513	A/G	na	fwd/T	N	0.042+/-0.138	-
HIT000196598_01	7	-2	IL9R	rs3093513	A/G	na	fwd/T	N	0.042+/-0.138	-
HIT000018245	4	-2	DYDC2	rs7903783	A/G	A	fwd/T	Y	0.028+/-0.116	consistent
HIT000033180	4	-2	DYDC2	rs7903783	A/G	A	fwd/T	Y	0.028+/-0.116	consistent
HIT000089640	5	-2	DYDC2	rs7903783	A/G	A	fwd/T	Y	0.028+/-0.116	consistent
HIT000013032	17	-2	-	rs11782376	A/G	A	fwd/T	Y	0.010+/-0.071	consistent
HIT000040058	17	-2	PIWIL2	rs11782376	A/G	A	fwd/T	Y	0.010+/-0.071	consistent
HIT000242059	16	-2	PIWIL2	rs11782376	A/G	A	fwd/T	Y	0.010+/-0.071	consistent
HIT000340017	17	-2	PIWIL2	rs11782376	A/G	A	fwd/T	Y	0.010+/-0.071	consistent
HIT000059233	4	-2	CAPN9	rs28359631	A/G	A	fwd/T	Y	0.022+/-0.102	consistent
HIT000062689	4	-2	CAPN9	rs28359631	A/G	A	fwd/T	Y	0.022+/-0.102	consistent
HIT000258998	2	-2	CAPN9	rs28359631	A/G	A	fwd/T	Y	0.022+/-0.102	consistent
HIT000320847	5	-1	-	rs1130151	A/G	na	fwd/T	Y	0.500+/-0	-
HIT000037526	8	-1	XRCC4	rs1805377	A/G	A	fwd/T	Y	na	inconsistent
HIT000050545	3	-1	XRCC4	rs1805377	A/G	A	fwd/T	Y	na	inconsistent
HIT000058517	8	-1	XRCC4	rs1805377	A/G	A	fwd/T	Y	na	inconsistent
HIT000282193	8	-1	XRCC4	rs1805377	A/G	A	fwd/T	Y	na	inconsistent
HIT000004254	3	-1	TOR1AIP1	rs2245425	A/G	G	fwd/T	Y	0.464+/-0.129	consistent
HIT000013026	4	-1	PILRB	rs2405449	C/G	G	fwd/T	Y	na	consistent
HIT000029047	4	-1	PILRB	rs2405449	C/G	G	fwd/T	Y	na	consistent
HIT000002699	5	-1	MS4A12	rs6591594	G/T	G	fwd/B	Y	na	consistent
HIT000066269	4	-1	SLC25A14	rs10465407	A/G	A	fwd/T	Y	na	inconsistent
HIT000288570	5	-1	SLC25A14	rs10465407	A/G	A	fwd/T	Y	na	inconsistent
HIT000291188	4	-1	SLC25A14	rs10465407	A/G	A	fwd/T	Y	na	inconsistent
HIT000292526	6	-1	-	rs10774671	A/G	G	fwd/T	Y	0.479+/-0.100	consistent
HIT000305943	6	-1	-	rs10774671	A/G	G	fwd/T	Y	0.479+/-0.100	consistent
HIT000332222	6	-1	-	rs10774671	A/G	G	fwd/T	Y	0.479+/-0.100	consistent
HIT000040120	4	-1	SYCP1	rs11102845	A/G	G	fwd/T	Y	0	consistent
HIT000101719	4	-1	SYCP1	rs11102845	A/G	G	fwd/T	Y	0	consistent
HIT000324920	4	-1	SYCP1	rs11102845	A/G	G	fwd/T	Y	0	consistent
HIT000024890	4	-1	-	rs11618294	A/G	G	fwd/T	Y	na	consistent
HIT000025699	13	-1	-	rs11618294	A/G	G	fwd/T	Y	na	consistent
HIT000098187	9	-1	-	rs11618294	A/G	G	fwd/T	Y	na	consistent
HIT000052560	5	-1	STXBP4	rs11658717	A/G	A	fwd/T	Y	0.325+/-0.239	inconsistent
HIT000038723	7	1	FCGR2A	rs409763	C/T	C	fwd/B	Y	na	consistent
HIT000191188	7	1	FCGR2A	rs409763	C/T	C	fwd/B	Y	na	consistent
HIT000195268	7	1	FCGR2A	rs409763	C/T	C	fwd/B	Y	na	consistent
HIT000195446	7	1	FCGR2A	rs409763	C/T	C	fwd/B	Y	na	consistent
HIT000273066	7	1	FCGR2A	rs409763	C/T	C	fwd/B	Y	na	consistent
HIT000322535	7	1	FCGR2A	rs409763	C/T	C	fwd/B	Y	na	consistent
HIT000325299	7	1	FCGR2A	rs409763	C/T	C	fwd/B	Y	na	consistent
HIT000077752	36	1	-	rs482308	C/T	C	fwd/B	Y	0.464+/-0.035	consistent
HIT000077753	36	1	-	rs482308	C/T	C	fwd/B	Y	0.464+/-0.035	consistent
HIT000077754	36	1	-	rs482308	C/T	C	fwd/B	Y	0.464+/-0.035	consistent
HIT000077755	36	1	-	rs482308	C/T	C	fwd/B	Y	0.464+/-0.035	consistent
HIT000077756	36	1	-	rs482308	C/T	C	fwd/B	Y	0.464+/-0.035	consistent
HIT000077757	36	1	-	rs482308	C/T	C	fwd/B	Y	0.464+/-0.035	consistent
HIT000004887	10	1	TOR1AIP1	rs2274955	A/G	na	fwd/T	Y	0.133+/-0.221	-
HIT000050789	10	1	TOR1AIP1	rs2274955	A/G	na	fwd/T	Y	0.133+/-0.221	-
HIT000270453	10	1	TOR1AIP1	rs2274955	A/G	na	fwd/T	Y	0.133+/-0.221	-
HIT000023022	5	1	TCTEX1D1	rs3816989	C/T	C	fwd/B	Y	0.214+/-0.247	consistent
HIT000338523	5	1	TCTEX1D1	rs3816989	C/T	C	fwd/B	Y	0.214+/-0.247	consistent
HIT000013048	20	1	WDR67	rs10101626	G/T	G	fwd/B	Y	0.344+/-0.232	consistent
HIT000340083	20	1	WDR67	rs10101626	G/T	G	fwd/B	Y	0.344+/-0.232	consistent
HIT000027000	3	1	-	rs11647852	C/G	G	fwd/B	Y	0.398+/-0.201	consistent
HIT000220793	27	1	ABCC2	rs34937870	A/G	na	fwd/T	Y	0.010+/-0.069	-
HIT000324940	27	1	ABCC2	rs34937870	A/G	na	fwd/T	Y	0.010+/-0.069	-
HIT000282615	8	2	XYLB	rs149290	A/G	na	fwd/T	Y	0.420+/-0.183	-
HIT000009905	3	2	-	rs1139425	C/T	na	fwd/B	Y	0.024+/-0.108	-
HIT000027414	4	2	-	rs2231365	C/T	T	fwd/B	Y	0.108+/-0.206	consistent
HIT000051951	5	2	-	rs2231365	C/T	T	fwd/B	Y	0.108+/-0.206	consistent
HIT000249267	4	2	BPHL	rs2231365	C/T	T	fwd/B	Y	0.108+/-0.206	consistent
HIT000323839	5	2	BPHL	rs2231365	C/T	T	fwd/B	Y	0.108+/-0.206	consistent
HIT000011422	14	2	-	rs10853954	C/T	T	fwd/B	Y	na	consistent
HIT000042521	13	2	-	rs10853954	C/T	T	fwd/B	Y	na	consistent
HIT000074827	5	2	TEX101	rs11669801	C/T	T	fwd/B	Y	na	consistent
HIT000252666	3	2	ENPP7	rs12453180	C/T	T	fwd/B	Y	na	consistent
HIT000100452	3	2	LTA	rs34880415	A/T	na	fwd/	Y	0.020+/-0.097	-
HIT000320893_01	3	2	LTA	rs34880415	A/T	na	fwd/	Y	0.020+/-0.097	-
